# Supplementary material for: Bis{2-[(2,4,6-trimethyl­phen­yl)imino­methyl]pyrrol-1-ido}palladium(II)
Source: Acta Crystallogr Sect E Struct Rep Online. 2013 Jan 12;69(Pt 2):m96. doi: 10.1107/S1600536813000573 (PMC3569194; doi:10.1107/S1600536813000573)
Supplement: Supplementary file 1 [file e-69-00m96-sup1.cif]

##############################################################################
#                                                                            #
# This CIF contains the data in a paper accepted for publication in          #
# Acta Crystallographica Section E. It conforms to the requirements of       #
# Notes for Authors for Acta Crystallographica Section E, and has been       #
# peer reviewed under the auspices of the IUCr Commission on Journals.       #
#                                                                            #
# Full details of the Crystallographic Information File format               #
# are given in the paper "The Crystallographic Information File (CIF):       #
# a New Standard Archive File for Crystallography" by S. R. Hall, F. H.      #
# Allen and I. D. Brown [Acta Cryst. (1991), A47, 655-685].                  #
#                                                                            #
# The current version of the core CIF dictionary is obtainable from          #
# ftp://ftp.iucr.org/pub/cif_core.dic.                                       #
#                                                                            #
# Software is freely available for graphical display of the structure(s)     #
# in this CIF. For information consult the CIF software page                 #
# http://www.iucr.org/resources/cif/software.                                #
#                                                                            #
# This file may be used for bona fide research purposes within the           #
# scientific community so long as proper attribution is given to the journal # 
# article from which it was obtained.                                        #
#                                                                            #
##############################################################################
data_I
_audit_creation_method     SHELXL-97
_chemical_name_systematic
;
Bis{2-[(2,4,6-trimethylphenyl)iminomethyl]pyrrol-1-ido}palladium(II)
;
_chemical_name_common     ?
_chemical_formula_moiety     'C28 H30 N4 Pd'
_chemical_formula_sum     'C28 H30 N4 Pd'
_chemical_formula_iupac     '[Pd (C14 H15 N2)2]'
_chemical_formula_weight     528.96
_chemical_melting_point     ?
_symmetry_cell_setting     triclinic
_symmetry_space_group_name_H-M     'P -1'
_symmetry_space_group_name_Hall     '-P 1'
loop_
    _symmetry_equiv_pos_as_xyz
    'x, y, z'
    '-x, -y, -z'
_cell_length_a     13.4342(2)
_cell_length_b     13.7395(3)
_cell_length_c     13.9932(3)
_cell_angle_alpha     89.174(11)
_cell_angle_beta     77.075(12)
_cell_angle_gamma     77.159(12)
_cell_volume     2452.76(19)
_cell_formula_units_Z     4
_cell_measurement_reflns_used     18633
_cell_measurement_theta_min     1.49
_cell_measurement_theta_max     27.48
_cell_measurement_temperature     183(2)
_exptl_crystal_description     cube
_exptl_crystal_colour     yellow
_exptl_crystal_size_max     0.3
_exptl_crystal_size_mid     0.3
_exptl_crystal_size_min     0.2
_exptl_crystal_density_diffrn     1.432
_exptl_crystal_density_meas     ?
_exptl_crystal_density_method     'not measured'
_exptl_crystal_F_000     1088
_exptl_absorpt_coefficient_mu     0.779
_exptl_absorpt_correction_type     none
_exptl_absorpt_process_details     ?
_exptl_absorpt_correction_T_min     ?
_exptl_absorpt_correction_T_max     ?
_exptl_special_details
;
;
_diffrn_ambient_temperature     183(2)
_diffrn_radiation_type     MoK\a
_diffrn_radiation_wavelength     0.71073
_diffrn_radiation_source     'fine-focus sealed tube'
_diffrn_radiation_monochromator     graphite
_diffrn_measurement_device_type     'Nonius KappaCCD'
_diffrn_measurement_method     '\f and \w scans'
_diffrn_detector_area_resol_mean     ?
_diffrn_reflns_number     18633
_diffrn_reflns_av_R_equivalents     0.0245
_diffrn_reflns_av_sigmaI/netI     0.0463
_diffrn_reflns_theta_min     1.49
_diffrn_reflns_theta_max     27.48
_diffrn_reflns_theta_full     27.48
_diffrn_measured_fraction_theta_max     0.993
_diffrn_measured_fraction_theta_full     0.993
_diffrn_reflns_limit_h_min     -17
_diffrn_reflns_limit_h_max     17
_diffrn_reflns_limit_k_min     -17
_diffrn_reflns_limit_k_max     16
_diffrn_reflns_limit_l_min     -17
_diffrn_reflns_limit_l_max     18
_diffrn_standards_number     ?
_diffrn_standards_interval_count     ?
_diffrn_standards_interval_time     ?
_diffrn_standards_decay_%     ?
_refine_special_details
;
Refinement of <i>F</i>^2^ against ALL reflections. The weighted <i>R</i>-factor
<i>wR</i> and goodness of fit <i>S</i> are based on <i>F</i>^2^, conventional
<i>R</i>-factors <i>R</i> are based on <i>F</i>, with <i>F</i> set to zero for
negative <i>F</i>^2^. The threshold expression of <i>F</i>^2^ >
\s(<i>F</i>^2^) is used only for calculating <i>R</i>-factors(gt) <i>etc</i>.
and is not relevant to the choice of reflections for refinement.
<i>R</i>-factors based on <i>F</i>^2^ are statistically about twice as large
as those based on <i>F</i>, and <i>R</i>- factors based on ALL data will be
even larger.
;
_reflns_number_total     11178
_reflns_number_gt     9176
_reflns_threshold_expression     I>2sigma(I)
_refine_ls_structure_factor_coef     Fsqd
_refine_ls_matrix_type     full
_refine_ls_R_factor_all     0.0459
_refine_ls_R_factor_gt     0.0322
_refine_ls_wR_factor_gt     0.0759
_refine_ls_wR_factor_ref     0.0819
_refine_ls_goodness_of_fit_ref     1.036
_refine_ls_restrained_S_all     1.036
_refine_ls_number_reflns     11178
_refine_ls_number_parameters     610
_refine_ls_number_restraints     0
_refine_ls_hydrogen_treatment     constr
_refine_ls_weighting_scheme     calc
_refine_ls_weighting_details
         'calc w=1/[\s^2^(Fo^2^)+(0.0378P)^2^+0.9566P] where P=(Fo^2^+2Fc^2^)/3'
_atom_sites_solution_hydrogens     geom
_atom_sites_solution_primary     direct
_atom_sites_solution_secondary     difmap
_refine_ls_shift/su_max     0.013
_refine_ls_shift/su_mean     0.000
_refine_diff_density_max     1.166
_refine_diff_density_min     -0.795
_refine_ls_extinction_method     none
_refine_ls_extinction_coef     ?
loop_
    _atom_type_symbol
    _atom_type_description
    _atom_type_scat_dispersion_real
    _atom_type_scat_dispersion_imag
    _atom_type_scat_source
    'C' 'C' 0.0033 0.0016
                         'International Tables Vol C Tables 4.2.6.8 and 6.1.1.4'
    'H' 'H' 0.0000 0.0000
                         'International Tables Vol C Tables 4.2.6.8 and 6.1.1.4'
    'N' 'N' 0.0061 0.0033
                         'International Tables Vol C Tables 4.2.6.8 and 6.1.1.4'
    'Pd' 'Pd' -0.9988 1.0072
                         'International Tables Vol C Tables 4.2.6.8 and 6.1.1.4'
_computing_data_collection     'COLLECT (Nonius, 1998)'
_computing_cell_refinement     'DENZO (Otwinowski & Minor, 1997)'
_computing_data_reduction     'DENZO (Otwinowski & Minor, 1997)'
_computing_structure_solution     'SHELXS97 (Sheldrick, 2008)'
_computing_structure_refinement     'SHELXL97 (Sheldrick, 2008)'
_computing_molecular_graphics     'ORTEP-3 (Farrugia, 2012)'
_computing_publication_material     'publCIF (Westrip, 2010)'
loop_
    _atom_site_type_symbol
    _atom_site_label
    _atom_site_fract_x
    _atom_site_fract_y
    _atom_site_fract_z
    _atom_site_U_iso_or_equiv
    _atom_site_adp_type
    _atom_site_calc_flag
    _atom_site_refinement_flags
    _atom_site_occupancy
    _atom_site_symmetry_multiplicity
    _atom_site_disorder_assembly
    _atom_site_disorder_group
    Pd Pd1 0.163237(12) 0.246906(13) 0.464295(12) 0.02049(6) Uani d . 1 1 . .
    N N1 0.21166(14) 0.30994(14) 0.33580(14) 0.0215(4) Uani d . 1 1 . .
    C C1 0.29683(18) 0.33558(18) 0.28211(17) 0.0248(5) Uani d . 1 1 . .
    H H1A 0.3645 0.3190 0.2961 0.030 Uiso calc R 1 1 . .
    C C2 0.27183(18) 0.39051(17) 0.20209(18) 0.0264(5) Uani d . 1 1 . .
    H H2A 0.3185 0.4172 0.1530 0.032 Uiso calc R 1 1 . .
    C C3 0.16522(18) 0.39838(17) 0.20851(18) 0.0252(5) Uani d . 1 1 . .
    H H3A 0.1250 0.4313 0.1648 0.030 Uiso calc R 1 1 . .
    C C4 0.12957(18) 0.34839(17) 0.29177(17) 0.0226(5) Uani d . 1 1 . .
    N N2 0.02318(14) 0.28818(14) 0.42391(14) 0.0221(4) Uani d . 1 1 . .
    C C5 0.03045(18) 0.33428(17) 0.34115(18) 0.0241(5) Uani d . 1 1 . .
    H H5A -0.0296 0.3577 0.3149 0.029 Uiso calc R 1 1 . .
    C C6 -0.07864(17) 0.27543(18) 0.47480(17) 0.0236(5) Uani d . 1 1 . .
    C C7 -0.14339(18) 0.35159(18) 0.53961(18) 0.0272(5) Uani d . 1 1 . .
    C C8 -0.24287(19) 0.33935(19) 0.58602(19) 0.0314(6) Uani d . 1 1 . .
    H H8A -0.2885 0.3912 0.6293 0.038 Uiso calc R 1 1 . .
    C C9 -0.27738(18) 0.2546(2) 0.57123(18) 0.0302(6) Uani d . 1 1 . .
    C C10 -0.2091(2) 0.1790(2) 0.50884(19) 0.0325(6) Uani d . 1 1 . .
    H H10A -0.2312 0.1197 0.4989 0.039 Uiso calc R 1 1 . .
    C C11 -0.10875(19) 0.18755(19) 0.46022(18) 0.0286(5) Uani d . 1 1 . .
    C C12 -0.1079(2) 0.4439(2) 0.5595(2) 0.0452(7) Uani d . 1 1 . .
    H H12A -0.0394 0.4249 0.5763 0.068 Uiso calc R 1 1 . .
    H H12B -0.1589 0.4831 0.6142 0.068 Uiso calc R 1 1 . .
    H H12C -0.1024 0.4840 0.5008 0.068 Uiso calc R 1 1 . .
    C C13 -0.3866(2) 0.2449(2) 0.6208(2) 0.0430(7) Uani d . 1 1 . .
    H H13A -0.4379 0.3013 0.6041 0.064 Uiso calc R 1 1 . .
    H H13B -0.3938 0.2449 0.6920 0.064 Uiso calc R 1 1 . .
    H H13C -0.3988 0.1823 0.5983 0.064 Uiso calc R 1 1 . .
    C C14 -0.0364(2) 0.1042(2) 0.3940(2) 0.0490(8) Uani d . 1 1 . .
    H H14A 0.0308 0.0866 0.4135 0.074 Uiso calc R 1 1 . .
    H H14B -0.0251 0.1256 0.3261 0.074 Uiso calc R 1 1 . .
    H H14C -0.0677 0.0458 0.3992 0.074 Uiso calc R 1 1 . .
    N N3 0.11406(15) 0.18656(15) 0.59387(14) 0.0250(4) Uani d . 1 1 . .
    C C15 0.02657(19) 0.17013(18) 0.65332(18) 0.0270(5) Uani d . 1 1 . .
    H H15A -0.0418 0.1904 0.6413 0.032 Uiso calc R 1 1 . .
    C C16 0.05000(19) 0.11904(17) 0.73526(18) 0.0273(5) Uani d . 1 1 . .
    H H16A 0.0016 0.0992 0.7882 0.033 Uiso calc R 1 1 . .
    C C17 0.1577(2) 0.10277(19) 0.72446(18) 0.0307(6) Uani d . 1 1 . .
    H H17A 0.1975 0.0689 0.7681 0.037 Uiso calc R 1 1 . .
    C C18 0.19615(18) 0.14559(19) 0.63729(18) 0.0281(5) Uani d . 1 1 . .
    C C19 0.29609(19) 0.1542(2) 0.58527(18) 0.0311(6) Uani d . 1 1 . .
    H H19A 0.3566 0.1257 0.6091 0.037 Uiso calc R 1 1 . .
    N N4 0.30427(15) 0.20230(16) 0.50320(15) 0.0267(4) Uani d . 1 1 . .
    C C20 0.40720(17) 0.20400(18) 0.44600(17) 0.0252(5) Uani d . 1 1 . .
    C C21 0.44577(18) 0.29036(19) 0.44667(18) 0.0287(5) Uani d . 1 1 . .
    C C22 0.54514(19) 0.2896(2) 0.39070(18) 0.0302(5) Uani d . 1 1 . .
    H H22A 0.5723 0.3476 0.3915 0.036 Uiso calc R 1 1 . .
    C C23 0.60637(18) 0.2066(2) 0.33336(18) 0.0286(5) Uani d . 1 1 . .
    C C24 0.56480(19) 0.1234(2) 0.33281(19) 0.0310(6) Uani d . 1 1 . .
    H H24A 0.6055 0.0664 0.2935 0.037 Uiso calc R 1 1 . .
    C C25 0.46576(18) 0.11966(19) 0.38757(18) 0.0278(5) Uani d . 1 1 . .
    C C26 0.3817(2) 0.3823(2) 0.5075(2) 0.0424(7) Uani d . 1 1 . .
    H H26A 0.4168 0.4378 0.4918 0.064 Uiso calc R 1 1 . .
    H H26B 0.3747 0.3685 0.5773 0.064 Uiso calc R 1 1 . .
    H H26C 0.3120 0.4002 0.4930 0.064 Uiso calc R 1 1 . .
    C C27 0.7144(2) 0.2080(2) 0.2737(2) 0.0406(7) Uani d . 1 1 . .
    H H27A 0.7564 0.1395 0.2615 0.061 Uiso calc R 1 1 . .
    H H27B 0.7481 0.2467 0.3098 0.061 Uiso calc R 1 1 . .
    H H27C 0.7088 0.2388 0.2109 0.061 Uiso calc R 1 1 . .
    C C28 0.4231(2) 0.0275(2) 0.3841(2) 0.0391(6) Uani d . 1 1 . .
    H H28A 0.4667 -0.0168 0.3290 0.059 Uiso calc R 1 1 . .
    H H28B 0.3510 0.0468 0.3755 0.059 Uiso calc R 1 1 . .
    H H28C 0.4240 -0.0074 0.4456 0.059 Uiso calc R 1 1 . .
    Pd Pd2 0.0000 -0.5000 0.0000 0.02017(7) Uani d S 1 2 . .
    N N5 -0.09861(15) -0.51167(14) 0.12940(15) 0.0244(4) Uani d . 1 1 . .
    C C29 -0.16114(18) -0.57003(18) 0.17554(19) 0.0285(5) Uani d . 1 1 . .
    H H29A -0.1725 -0.6277 0.1469 0.034 Uiso calc R 1 1 . .
    C C30 -0.20707(19) -0.53356(19) 0.27177(19) 0.0303(6) Uani d . 1 1 . .
    H H30A -0.2544 -0.5613 0.3192 0.036 Uiso calc R 1 1 . .
    C C31 -0.17046(19) -0.44942(19) 0.28480(19) 0.0302(6) Uani d . 1 1 . .
    H H31A -0.1873 -0.4085 0.3429 0.036 Uiso calc R 1 1 . .
    C C32 -0.10407(18) -0.43655(17) 0.19610(18) 0.0255(5) Uani d . 1 1 . .
    C C33 -0.04886(17) -0.36287(17) 0.16084(18) 0.0252(5) Uani d . 1 1 . .
    H H33A -0.0510 -0.3077 0.2020 0.030 Uiso calc R 1 1 . .
    N N6 0.00543(14) -0.37176(14) 0.07024(15) 0.0235(4) Uani d . 1 1 . .
    C C34 0.05818(17) -0.29237(16) 0.03709(17) 0.0219(5) Uani d . 1 1 . .
    C C35 0.01881(18) -0.22382(17) -0.02786(18) 0.0247(5) Uani d . 1 1 . .
    C C36 0.06473(18) -0.14246(17) -0.05187(18) 0.0255(5) Uani d . 1 1 . .
    H H36A 0.0385 -0.0953 -0.0957 0.031 Uiso calc R 1 1 . .
    C C37 0.14732(18) -0.12827(17) -0.01385(17) 0.0249(5) Uani d . 1 1 . .
    C C38 0.18579(18) -0.19909(17) 0.04811(18) 0.0261(5) Uani d . 1 1 . .
    H H38A 0.2433 -0.1908 0.0737 0.031 Uiso calc R 1 1 . .
    C C39 0.14350(18) -0.28187(17) 0.07435(18) 0.0254(5) Uani d . 1 1 . .
    C C40 -0.0703(2) -0.2361(2) -0.0715(2) 0.0368(6) Uani d . 1 1 . .
    H H40A -0.1266 -0.2513 -0.0197 0.055 Uiso calc R 1 1 . .
    H H40B -0.0456 -0.2910 -0.1211 0.055 Uiso calc R 1 1 . .
    H H40C -0.0969 -0.1742 -0.1022 0.055 Uiso calc R 1 1 . .
    C C41 0.1938(2) -0.03800(19) -0.0373(2) 0.0341(6) Uani d . 1 1 . .
    H H41A 0.1422 0.0159 -0.0575 0.051 Uiso calc R 1 1 . .
    H H41B 0.2565 -0.0556 -0.0908 0.051 Uiso calc R 1 1 . .
    H H41C 0.2128 -0.0157 0.0210 0.051 Uiso calc R 1 1 . .
    C C42 0.1889(2) -0.3563(2) 0.1422(2) 0.0441(7) Uani d . 1 1 . .
    H H42A 0.2078 -0.4234 0.1112 0.066 Uiso calc R 1 1 . .
    H H42B 0.1368 -0.3549 0.2039 0.066 Uiso calc R 1 1 . .
    H H42C 0.2515 -0.3389 0.1555 0.066 Uiso calc R 1 1 . .
    Pd Pd3 0.5000 0.0000 0.0000 0.02059(7) Uani d S 1 2 . .
    N N7 0.38702(15) -0.02108(14) 0.11542(14) 0.0245(4) Uani d . 1 1 . .
    C C43 0.35456(19) -0.09420(18) 0.16945(17) 0.0271(5) Uani d . 1 1 . .
    H H43A 0.3903 -0.1625 0.1626 0.033 Uiso calc R 1 1 . .
    C C44 0.26070(19) -0.0556(2) 0.23723(19) 0.0318(6) Uani d . 1 1 . .
    H H44A 0.2218 -0.0924 0.2834 0.038 Uiso calc R 1 1 . .
    C C45 0.23511(19) 0.0468(2) 0.22423(18) 0.0316(6) Uani d . 1 1 . .
    H H45A 0.1757 0.0937 0.2599 0.038 Uiso calc R 1 1 . .
    C C46 0.31405(18) 0.06689(18) 0.14846(18) 0.0253(5) Uani d . 1 1 . .
    C C47 0.33221(18) 0.15209(17) 0.09806(18) 0.0257(5) Uani d . 1 1 . .
    H H47A 0.2865 0.2155 0.1170 0.031 Uiso calc R 1 1 . .
    N N8 0.41321(15) 0.14272(14) 0.02451(14) 0.0238(4) Uani d . 1 1 . .
    C C48 0.43127(17) 0.22895(16) -0.02939(17) 0.0240(5) Uani d . 1 1 . .
    C C49 0.49587(18) 0.28507(17) -0.00173(18) 0.0255(5) Uani d . 1 1 . .
    C C50 0.5119(2) 0.36819(18) -0.05528(19) 0.0311(6) Uani d . 1 1 . .
    H H50A 0.5557 0.4071 -0.0376 0.037 Uiso calc R 1 1 . .
    C C51 0.4655(2) 0.39644(19) -0.1345(2) 0.0345(6) Uani d . 1 1 . .
    C C52 0.4029(2) 0.33834(19) -0.1598(2) 0.0329(6) Uani d . 1 1 . .
    H H52A 0.3703 0.3572 -0.2129 0.040 Uiso calc R 1 1 . .
    C C53 0.38611(18) 0.25320(18) -0.10975(18) 0.0271(5) Uani d . 1 1 . .
    C C54 0.5471(2) 0.2539(2) 0.0824(2) 0.0348(6) Uani d . 1 1 . .
    H H54A 0.6007 0.2919 0.0829 0.052 Uiso calc R 1 1 . .
    H H54B 0.5799 0.1824 0.0749 0.052 Uiso calc R 1 1 . .
    H H54C 0.4942 0.2671 0.1443 0.052 Uiso calc R 1 1 . .
    C C55 0.4836(3) 0.4871(2) -0.1916(2) 0.0506(8) Uani d . 1 1 . .
    H H55A 0.5009 0.4699 -0.2620 0.076 Uiso calc R 1 1 . .
    H H55B 0.5418 0.5097 -0.1743 0.076 Uiso calc R 1 1 . .
    H H55C 0.4200 0.5405 -0.1756 0.076 Uiso calc R 1 1 . .
    C C56 0.3241(2) 0.1878(2) -0.1442(2) 0.0394(6) Uani d . 1 1 . .
    H H56A 0.2689 0.1764 -0.0892 0.059 Uiso calc R 1 1 . .
    H H56B 0.3707 0.1236 -0.1698 0.059 Uiso calc R 1 1 . .
    H H56C 0.2922 0.2207 -0.1962 0.059 Uiso calc R 1 1 . .
loop_
    _atom_site_aniso_label
    _atom_site_aniso_U_11
    _atom_site_aniso_U_22
    _atom_site_aniso_U_33
    _atom_site_aniso_U_12
    _atom_site_aniso_U_13
    _atom_site_aniso_U_23
    Pd1 0.01597(9) 0.02503(10) 0.02050(10) -0.00485(7) -0.00405(7) 0.00239(7)
    N1 0.0179(9) 0.0202(9) 0.0258(10) -0.0006(7) -0.0073(8) -0.0013(8)
    C1 0.0224(11) 0.0279(12) 0.0239(12) -0.0055(10) -0.0047(9) 0.0010(10)
    C2 0.0271(12) 0.0247(12) 0.0266(13) -0.0071(10) -0.0032(10) 0.0022(10)
    C3 0.0273(12) 0.0208(11) 0.0285(13) -0.0044(10) -0.0094(10) 0.0020(9)
    C4 0.0236(11) 0.0206(11) 0.0241(12) -0.0043(9) -0.0069(9) -0.0005(9)
    N2 0.0170(9) 0.0246(10) 0.0256(11) -0.0055(8) -0.0058(8) 0.0010(8)
    C5 0.0209(11) 0.0230(11) 0.0293(13) -0.0039(9) -0.0087(10) -0.0009(10)
    C6 0.0167(10) 0.0300(12) 0.0253(12) -0.0059(9) -0.0067(9) 0.0021(10)
    C7 0.0240(12) 0.0269(12) 0.0295(13) -0.0032(10) -0.0058(10) -0.0004(10)
    C8 0.0239(12) 0.0324(13) 0.0320(14) -0.0005(10) 0.0003(10) -0.0002(11)
    C9 0.0202(11) 0.0425(15) 0.0279(13) -0.0083(11) -0.0050(10) 0.0089(11)
    C10 0.0305(13) 0.0359(14) 0.0356(15) -0.0171(11) -0.0072(11) 0.0009(11)
    C11 0.0248(12) 0.0347(14) 0.0278(13) -0.0109(10) -0.0048(10) -0.0040(10)
    C12 0.0390(15) 0.0328(15) 0.059(2) -0.0103(12) 0.0029(14) -0.0136(13)
    C13 0.0280(14) 0.0587(19) 0.0416(17) -0.0144(13) -0.0027(12) 0.0142(14)
    C14 0.0412(16) 0.0433(17) 0.059(2) -0.0170(14) 0.0047(14) -0.0226(15)
    N3 0.0237(10) 0.0282(10) 0.0235(10) -0.0063(8) -0.0058(8) 0.0027(8)
    C15 0.0246(12) 0.0270(12) 0.0288(13) -0.0099(10) -0.0009(10) -0.0017(10)
    C16 0.0336(13) 0.0237(12) 0.0242(13) -0.0125(10) 0.0002(10) 0.0017(10)
    C17 0.0355(14) 0.0314(13) 0.0258(13) -0.0087(11) -0.0074(11) 0.0056(10)
    C18 0.0250(12) 0.0340(13) 0.0257(13) -0.0068(10) -0.0068(10) 0.0062(10)
    C19 0.0242(12) 0.0412(15) 0.0293(14) -0.0055(11) -0.0110(10) 0.0074(11)
    N4 0.0181(9) 0.0361(11) 0.0263(11) -0.0058(8) -0.0068(8) 0.0071(9)
    C20 0.0165(11) 0.0352(13) 0.0245(12) -0.0046(10) -0.0076(9) 0.0075(10)
    C21 0.0229(12) 0.0362(14) 0.0263(13) -0.0044(10) -0.0064(10) 0.0010(11)
    C22 0.0274(12) 0.0362(14) 0.0298(14) -0.0134(11) -0.0060(10) 0.0006(11)
    C23 0.0232(12) 0.0387(14) 0.0238(13) -0.0069(11) -0.0053(10) 0.0025(10)
    C24 0.0259(12) 0.0347(14) 0.0293(14) -0.0026(11) -0.0037(10) -0.0023(11)
    C25 0.0235(12) 0.0331(13) 0.0290(13) -0.0063(10) -0.0107(10) 0.0052(10)
    C26 0.0331(14) 0.0431(16) 0.0480(18) -0.0103(13) -0.0008(13) -0.0081(13)
    C27 0.0271(13) 0.0516(17) 0.0391(16) -0.0104(12) 0.0023(12) -0.0009(13)
    C28 0.0321(14) 0.0371(15) 0.0499(18) -0.0107(12) -0.0097(13) 0.0010(13)
    Pd2 0.01905(12) 0.01752(12) 0.02423(14) -0.00706(9) -0.00241(10) -0.00192(9)
    N5 0.0224(10) 0.0228(10) 0.0270(11) -0.0076(8) -0.0012(8) -0.0013(8)
    C29 0.0246(12) 0.0249(12) 0.0362(14) -0.0088(10) -0.0042(10) 0.0009(10)
    C30 0.0238(12) 0.0318(13) 0.0327(14) -0.0077(10) 0.0003(10) 0.0059(11)
    C31 0.0275(12) 0.0304(13) 0.0288(14) -0.0039(10) -0.0003(10) -0.0039(10)
    C32 0.0230(11) 0.0237(12) 0.0281(13) -0.0050(9) -0.0024(10) -0.0049(10)
    C33 0.0235(11) 0.0231(12) 0.0283(13) -0.0052(9) -0.0042(10) -0.0063(10)
    N6 0.0228(10) 0.0204(9) 0.0288(11) -0.0076(8) -0.0055(8) -0.0026(8)
    C34 0.0229(11) 0.0160(10) 0.0262(12) -0.0058(9) -0.0025(9) -0.0044(9)
    C35 0.0252(12) 0.0219(11) 0.0268(13) -0.0040(9) -0.0064(10) -0.0049(9)
    C36 0.0298(12) 0.0199(11) 0.0265(13) -0.0041(10) -0.0076(10) 0.0027(9)
    C37 0.0288(12) 0.0199(11) 0.0256(13) -0.0078(10) -0.0030(10) -0.0004(9)
    C38 0.0245(12) 0.0273(12) 0.0296(13) -0.0111(10) -0.0074(10) 0.0003(10)
    C39 0.0233(11) 0.0247(12) 0.0298(13) -0.0077(10) -0.0070(10) 0.0032(10)
    C40 0.0367(14) 0.0328(14) 0.0473(17) -0.0091(12) -0.0217(13) 0.0018(12)
    C41 0.0396(14) 0.0268(13) 0.0386(15) -0.0151(11) -0.0070(12) 0.0052(11)
    C42 0.0391(15) 0.0451(17) 0.059(2) -0.0195(13) -0.0251(14) 0.0239(15)
    Pd3 0.01993(12) 0.01823(12) 0.02178(13) -0.00241(9) -0.00277(10) 0.00014(9)
    N7 0.0244(10) 0.0237(10) 0.0240(11) -0.0041(8) -0.0035(8) -0.0016(8)
    C43 0.0310(13) 0.0271(12) 0.0243(13) -0.0075(10) -0.0071(10) 0.0023(10)
    C44 0.0292(13) 0.0385(14) 0.0286(14) -0.0133(11) -0.0031(11) 0.0057(11)
    C45 0.0236(12) 0.0393(14) 0.0270(13) -0.0026(11) 0.0002(10) -0.0027(11)
    C46 0.0213(11) 0.0272(12) 0.0259(13) -0.0030(10) -0.0042(9) -0.0029(10)
    C47 0.0223(11) 0.0230(12) 0.0299(13) -0.0008(9) -0.0063(10) -0.0029(10)
    N8 0.0237(10) 0.0188(9) 0.0278(11) -0.0021(8) -0.0064(8) 0.0003(8)
    C48 0.0226(11) 0.0184(11) 0.0277(13) -0.0005(9) -0.0027(10) -0.0009(9)
    C49 0.0219(11) 0.0233(12) 0.0292(13) -0.0010(9) -0.0054(10) -0.0048(10)
    C50 0.0303(13) 0.0250(12) 0.0377(15) -0.0094(10) -0.0037(11) -0.0041(11)
    C51 0.0340(14) 0.0254(13) 0.0398(16) -0.0036(11) -0.0027(12) 0.0013(11)
    C52 0.0357(14) 0.0300(13) 0.0326(14) -0.0039(11) -0.0106(11) 0.0060(11)
    C53 0.0264(12) 0.0247(12) 0.0310(13) -0.0058(10) -0.0078(10) -0.0009(10)
    C54 0.0304(13) 0.0380(15) 0.0366(15) -0.0048(11) -0.0115(11) -0.0021(12)
    C55 0.062(2) 0.0334(16) 0.057(2) -0.0176(15) -0.0088(16) 0.0127(14)
    C56 0.0426(16) 0.0416(16) 0.0424(17) -0.0166(13) -0.0199(13) 0.0019(13)
_geom_special_details
;
All e.s.d.'s (except the e.s.d. in the dihedral angle between two l.s. planes)
are estimated using the full covariance matrix. The cell e.s.d.'s are taken
into account individually in the estimation of e.s.d.'s in distances, angles
and torsion angles; correlations between e.s.d.'s in cell parameters are only
used when they are defined by crystal symmetry. An approximate (isotropic)
treatment of cell e.s.d.'s is used for estimating e.s.d.'s involving l.s.
planes.
;
loop_
    _geom_bond_atom_site_label_1
    _geom_bond_atom_site_label_2
    _geom_bond_site_symmetry_2
    _geom_bond_distance
    _geom_bond_publ_flag
    Pd1 N3 . 2.0189(19) ?
    Pd1 N1 . 2.0220(19) ?
    Pd1 N2 . 2.0429(18) ?
    Pd1 N4 . 2.0488(19) ?
    N1 C1 . 1.336(3) ?
    N1 C4 . 1.382(3) ?
    C1 C2 . 1.403(3) ?
    C1 H1A . 0.9500 ?
    C2 C3 . 1.395(3) ?
    C2 H2A . 0.9500 ?
    C3 C4 . 1.390(3) ?
    C3 H3A . 0.9500 ?
    C4 C5 . 1.410(3) ?
    N2 C5 . 1.307(3) ?
    N2 C6 . 1.441(3) ?
    C5 H5A . 0.9500 ?
    C6 C11 . 1.387(3) ?
    C6 C7 . 1.394(3) ?
    C7 C8 . 1.395(3) ?
    C7 C12 . 1.500(4) ?
    C8 C9 . 1.380(4) ?
    C8 H8A . 0.9500 ?
    C9 C10 . 1.388(4) ?
    C9 C13 . 1.510(3) ?
    C10 C11 . 1.397(3) ?
    C10 H10A . 0.9500 ?
    C11 C14 . 1.499(4) ?
    C12 H12A . 0.9800 ?
    C12 H12B . 0.9800 ?
    C12 H12C . 0.9800 ?
    C13 H13A . 0.9800 ?
    C13 H13B . 0.9800 ?
    C13 H13C . 0.9800 ?
    C14 H14A . 0.9800 ?
    C14 H14B . 0.9800 ?
    C14 H14C . 0.9800 ?
    N3 C15 . 1.341(3) ?
    N3 C18 . 1.384(3) ?
    C15 C16 . 1.395(3) ?
    C15 H15A . 0.9500 ?
    C16 C17 . 1.388(3) ?
    C16 H16A . 0.9500 ?
    C17 C18 . 1.390(3) ?
    C17 H17A . 0.9500 ?
    C18 C19 . 1.406(3) ?
    C19 N4 . 1.312(3) ?
    C19 H19A . 0.9500 ?
    N4 C20 . 1.439(3) ?
    C20 C21 . 1.397(4) ?
    C20 C25 . 1.402(4) ?
    C21 C22 . 1.386(3) ?
    C21 C26 . 1.510(4) ?
    C22 C23 . 1.391(4) ?
    C22 H22A . 0.9500 ?
    C23 C24 . 1.380(4) ?
    C23 C27 . 1.508(3) ?
    C24 C25 . 1.390(3) ?
    C24 H24A . 0.9500 ?
    C25 C28 . 1.507(4) ?
    C26 H26A . 0.9800 ?
    C26 H26B . 0.9800 ?
    C26 H26C . 0.9800 ?
    C27 H27A . 0.9800 ?
    C27 H27B . 0.9800 ?
    C27 H27C . 0.9800 ?
    C28 H28A . 0.9800 ?
    C28 H28B . 0.9800 ?
    C28 H28C . 0.9800 ?
    Pd2 N5 2_545 2.0180(19) ?
    Pd2 N5 . 2.0180(19) ?
    Pd2 N6 2_545 2.0530(19) ?
    Pd2 N6 . 2.0531(19) ?
    N5 C29 . 1.344(3) ?
    N5 C32 . 1.380(3) ?
    C29 C30 . 1.398(4) ?
    C29 H29A . 0.9500 ?
    C30 C31 . 1.382(4) ?
    C30 H30A . 0.9500 ?
    C31 C32 . 1.391(3) ?
    C31 H31A . 0.9500 ?
    C32 C33 . 1.405(3) ?
    C33 N6 . 1.306(3) ?
    C33 H33A . 0.9500 ?
    N6 C34 . 1.445(3) ?
    C34 C39 . 1.396(3) ?
    C34 C35 . 1.401(3) ?
    C35 C36 . 1.395(3) ?
    C35 C40 . 1.501(3) ?
    C36 C37 . 1.384(3) ?
    C36 H36A . 0.9500 ?
    C37 C38 . 1.385(3) ?
    C37 C41 . 1.509(3) ?
    C38 C39 . 1.390(3) ?
    C38 H38A . 0.9500 ?
    C39 C42 . 1.507(3) ?
    C40 H40A . 0.9800 ?
    C40 H40B . 0.9800 ?
    C40 H40C . 0.9800 ?
    C41 H41A . 0.9800 ?
    C41 H41B . 0.9800 ?
    C41 H41C . 0.9800 ?
    C42 H42A . 0.9800 ?
    C42 H42B . 0.9800 ?
    C42 H42C . 0.9800 ?
    Pd3 N7 . 2.0202(19) ?
    Pd3 N7 2_655 2.0203(19) ?
    Pd3 N8 . 2.0363(18) ?
    Pd3 N8 2_655 2.0363(18) ?
    N7 C43 . 1.340(3) ?
    N7 C46 . 1.386(3) ?
    C43 C44 . 1.397(3) ?
    C43 H43A . 0.9500 ?
    C44 C45 . 1.392(4) ?
    C44 H44A . 0.9500 ?
    C45 C46 . 1.394(3) ?
    C45 H45A . 0.9500 ?
    C46 C47 . 1.398(3) ?
    C47 N8 . 1.304(3) ?
    C47 H47A . 0.9500 ?
    N8 C48 . 1.432(3) ?
    C48 C53 . 1.396(3) ?
    C48 C49 . 1.398(3) ?
    C49 C50 . 1.387(3) ?
    C49 C54 . 1.503(3) ?
    C50 C51 . 1.399(4) ?
    C50 H50A . 0.9500 ?
    C51 C52 . 1.382(4) ?
    C51 C55 . 1.506(4) ?
    C52 C53 . 1.390(3) ?
    C52 H52A . 0.9500 ?
    C53 C56 . 1.504(4) ?
    C54 H54A . 0.9800 ?
    C54 H54B . 0.9800 ?
    C54 H54C . 0.9800 ?
    C55 H55A . 0.9800 ?
    C55 H55B . 0.9800 ?
    C55 H55C . 0.9800 ?
    C56 H56A . 0.9800 ?
    C56 H56B . 0.9800 ?
    C56 H56C . 0.9800 ?
loop_
    _geom_angle_atom_site_label_1
    _geom_angle_atom_site_label_2
    _geom_angle_atom_site_label_3
    _geom_angle_site_symmetry_1
    _geom_angle_site_symmetry_3
    _geom_angle
    _geom_angle_publ_flag
    N3 Pd1 N1 . . 178.92(8) ?
    N3 Pd1 N2 . . 99.02(8) ?
    N1 Pd1 N2 . . 80.86(7) ?
    N3 Pd1 N4 . . 80.96(8) ?
    N1 Pd1 N4 . . 99.19(7) ?
    N2 Pd1 N4 . . 178.66(8) ?
    C1 N1 C4 . . 107.20(19) ?
    C1 N1 Pd1 . . 140.47(16) ?
    C4 N1 Pd1 . . 111.95(14) ?
    N1 C1 C2 . . 110.1(2) ?
    N1 C1 H1A . . 124.9 ?
    C2 C1 H1A . . 124.9 ?
    C3 C2 C1 . . 106.8(2) ?
    C3 C2 H2A . . 126.6 ?
    C1 C2 H2A . . 126.6 ?
    C4 C3 C2 . . 106.2(2) ?
    C4 C3 H3A . . 126.9 ?
    C2 C3 H3A . . 126.9 ?
    N1 C4 C3 . . 109.68(19) ?
    N1 C4 C5 . . 115.9(2) ?
    C3 C4 C5 . . 134.3(2) ?
    C5 N2 C6 . . 118.08(19) ?
    C5 N2 Pd1 . . 112.88(15) ?
    C6 N2 Pd1 . . 129.02(15) ?
    N2 C5 C4 . . 118.4(2) ?
    N2 C5 H5A . . 120.8 ?
    C4 C5 H5A . . 120.8 ?
    C11 C6 C7 . . 121.8(2) ?
    C11 C6 N2 . . 119.6(2) ?
    C7 C6 N2 . . 118.6(2) ?
    C8 C7 C6 . . 117.8(2) ?
    C8 C7 C12 . . 120.7(2) ?
    C6 C7 C12 . . 121.5(2) ?
    C9 C8 C7 . . 122.3(2) ?
    C9 C8 H8A . . 118.8 ?
    C7 C8 H8A . . 118.8 ?
    C8 C9 C10 . . 118.0(2) ?
    C8 C9 C13 . . 120.9(2) ?
    C10 C9 C13 . . 121.1(3) ?
    C9 C10 C11 . . 122.0(2) ?
    C9 C10 H10A . . 119.0 ?
    C11 C10 H10A . . 119.0 ?
    C6 C11 C10 . . 118.0(2) ?
    C6 C11 C14 . . 121.3(2) ?
    C10 C11 C14 . . 120.7(2) ?
    C7 C12 H12A . . 109.5 ?
    C7 C12 H12B . . 109.5 ?
    H12A C12 H12B . . 109.5 ?
    C7 C12 H12C . . 109.5 ?
    H12A C12 H12C . . 109.5 ?
    H12B C12 H12C . . 109.5 ?
    C9 C13 H13A . . 109.5 ?
    C9 C13 H13B . . 109.5 ?
    H13A C13 H13B . . 109.5 ?
    C9 C13 H13C . . 109.5 ?
    H13A C13 H13C . . 109.5 ?
    H13B C13 H13C . . 109.5 ?
    C11 C14 H14A . . 109.5 ?
    C11 C14 H14B . . 109.5 ?
    H14A C14 H14B . . 109.5 ?
    C11 C14 H14C . . 109.5 ?
    H14A C14 H14C . . 109.5 ?
    H14B C14 H14C . . 109.5 ?
    C15 N3 C18 . . 106.8(2) ?
    C15 N3 Pd1 . . 141.05(17) ?
    C18 N3 Pd1 . . 112.17(15) ?
    N3 C15 C16 . . 110.5(2) ?
    N3 C15 H15A . . 124.8 ?
    C16 C15 H15A . . 124.8 ?
    C17 C16 C15 . . 106.7(2) ?
    C17 C16 H16A . . 126.7 ?
    C15 C16 H16A . . 126.7 ?
    C16 C17 C18 . . 106.7(2) ?
    C16 C17 H17A . . 126.7 ?
    C18 C17 H17A . . 126.7 ?
    N3 C18 C17 . . 109.4(2) ?
    N3 C18 C19 . . 115.7(2) ?
    C17 C18 C19 . . 134.9(2) ?
    N4 C19 C18 . . 118.8(2) ?
    N4 C19 H19A . . 120.6 ?
    C18 C19 H19A . . 120.6 ?
    C19 N4 C20 . . 118.7(2) ?
    C19 N4 Pd1 . . 112.22(16) ?
    C20 N4 Pd1 . . 128.30(15) ?
    C21 C20 C25 . . 121.0(2) ?
    C21 C20 N4 . . 119.8(2) ?
    C25 C20 N4 . . 119.1(2) ?
    C22 C21 C20 . . 118.4(2) ?
    C22 C21 C26 . . 120.5(2) ?
    C20 C21 C26 . . 121.1(2) ?
    C21 C22 C23 . . 122.2(2) ?
    C21 C22 H22A . . 118.9 ?
    C23 C22 H22A . . 118.9 ?
    C24 C23 C22 . . 117.8(2) ?
    C24 C23 C27 . . 121.3(2) ?
    C22 C23 C27 . . 120.9(2) ?
    C23 C24 C25 . . 122.6(2) ?
    C23 C24 H24A . . 118.7 ?
    C25 C24 H24A . . 118.7 ?
    C24 C25 C20 . . 118.0(2) ?
    C24 C25 C28 . . 120.8(2) ?
    C20 C25 C28 . . 121.2(2) ?
    C21 C26 H26A . . 109.5 ?
    C21 C26 H26B . . 109.5 ?
    H26A C26 H26B . . 109.5 ?
    C21 C26 H26C . . 109.5 ?
    H26A C26 H26C . . 109.5 ?
    H26B C26 H26C . . 109.5 ?
    C23 C27 H27A . . 109.5 ?
    C23 C27 H27B . . 109.5 ?
    H27A C27 H27B . . 109.5 ?
    C23 C27 H27C . . 109.5 ?
    H27A C27 H27C . . 109.5 ?
    H27B C27 H27C . . 109.5 ?
    C25 C28 H28A . . 109.5 ?
    C25 C28 H28B . . 109.5 ?
    H28A C28 H28B . . 109.5 ?
    C25 C28 H28C . . 109.5 ?
    H28A C28 H28C . . 109.5 ?
    H28B C28 H28C . . 109.5 ?
    N5 Pd2 N5 2_545 . 179.999(2) ?
    N5 Pd2 N6 2_545 2_545 80.82(8) ?
    N5 Pd2 N6 . 2_545 99.18(8) ?
    N5 Pd2 N6 2_545 . 99.19(8) ?
    N5 Pd2 N6 . . 80.82(8) ?
    N6 Pd2 N6 2_545 . 180.0 ?
    C29 N5 C32 . . 106.6(2) ?
    C29 N5 Pd2 . . 141.48(18) ?
    C32 N5 Pd2 . . 111.90(15) ?
    N5 C29 C30 . . 110.2(2) ?
    N5 C29 H29A . . 124.9 ?
    C30 C29 H29A . . 124.9 ?
    C31 C30 C29 . . 107.0(2) ?
    C31 C30 H30A . . 126.5 ?
    C29 C30 H30A . . 126.5 ?
    C30 C31 C32 . . 106.5(2) ?
    C30 C31 H31A . . 126.8 ?
    C32 C31 H31A . . 126.8 ?
    N5 C32 C31 . . 109.8(2) ?
    N5 C32 C33 . . 116.1(2) ?
    C31 C32 C33 . . 134.1(2) ?
    N6 C33 C32 . . 118.6(2) ?
    N6 C33 H33A . . 120.7 ?
    C32 C33 H33A . . 120.7 ?
    C33 N6 C34 . . 116.21(19) ?
    C33 N6 Pd2 . . 112.33(15) ?
    C34 N6 Pd2 . . 131.46(15) ?
    C39 C34 C35 . . 121.1(2) ?
    C39 C34 N6 . . 119.7(2) ?
    C35 C34 N6 . . 119.1(2) ?
    C36 C35 C34 . . 118.2(2) ?
    C36 C35 C40 . . 120.0(2) ?
    C34 C35 C40 . . 121.8(2) ?
    C37 C36 C35 . . 122.0(2) ?
    C37 C36 H36A . . 119.0 ?
    C35 C36 H36A . . 119.0 ?
    C36 C37 C38 . . 118.0(2) ?
    C36 C37 C41 . . 121.6(2) ?
    C38 C37 C41 . . 120.4(2) ?
    C37 C38 C39 . . 122.6(2) ?
    C37 C38 H38A . . 118.7 ?
    C39 C38 H38A . . 118.7 ?
    C38 C39 C34 . . 118.0(2) ?
    C38 C39 C42 . . 120.0(2) ?
    C34 C39 C42 . . 122.0(2) ?
    C35 C40 H40A . . 109.5 ?
    C35 C40 H40B . . 109.5 ?
    H40A C40 H40B . . 109.5 ?
    C35 C40 H40C . . 109.5 ?
    H40A C40 H40C . . 109.5 ?
    H40B C40 H40C . . 109.5 ?
    C37 C41 H41A . . 109.5 ?
    C37 C41 H41B . . 109.5 ?
    H41A C41 H41B . . 109.5 ?
    C37 C41 H41C . . 109.5 ?
    H41A C41 H41C . . 109.5 ?
    H41B C41 H41C . . 109.5 ?
    C39 C42 H42A . . 109.5 ?
    C39 C42 H42B . . 109.5 ?
    H42A C42 H42B . . 109.5 ?
    C39 C42 H42C . . 109.5 ?
    H42A C42 H42C . . 109.5 ?
    H42B C42 H42C . . 109.5 ?
    N7 Pd3 N7 . 2_655 180.0 ?
    N7 Pd3 N8 . . 80.54(8) ?
    N7 Pd3 N8 2_655 . 99.46(8) ?
    N7 Pd3 N8 . 2_655 99.46(8) ?
    N7 Pd3 N8 2_655 2_655 80.54(8) ?
    N8 Pd3 N8 . 2_655 180.0 ?
    C43 N7 C46 . . 106.89(19) ?
    C43 N7 Pd3 . . 140.86(16) ?
    C46 N7 Pd3 . . 112.13(15) ?
    N7 C43 C44 . . 110.3(2) ?
    N7 C43 H43A . . 124.8 ?
    C44 C43 H43A . . 124.8 ?
    C45 C44 C43 . . 107.0(2) ?
    C45 C44 H44A . . 126.5 ?
    C43 C44 H44A . . 126.5 ?
    C44 C45 C46 . . 106.3(2) ?
    C44 C45 H45A . . 126.9 ?
    C46 C45 H45A . . 126.9 ?
    N7 C46 C45 . . 109.5(2) ?
    N7 C46 C47 . . 115.5(2) ?
    C45 C46 C47 . . 134.9(2) ?
    N8 C47 C46 . . 118.6(2) ?
    N8 C47 H47A . . 120.7 ?
    C46 C47 H47A . . 120.7 ?
    C47 N8 C48 . . 119.22(19) ?
    C47 N8 Pd3 . . 113.16(15) ?
    C48 N8 Pd3 . . 127.61(15) ?
    C53 C48 C49 . . 121.7(2) ?
    C53 C48 N8 . . 119.1(2) ?
    C49 C48 N8 . . 119.1(2) ?
    C50 C49 C48 . . 117.9(2) ?
    C50 C49 C54 . . 121.9(2) ?
    C48 C49 C54 . . 120.2(2) ?
    C49 C50 C51 . . 122.0(2) ?
    C49 C50 H50A . . 119.0 ?
    C51 C50 H50A . . 119.0 ?
    C52 C51 C50 . . 118.2(2) ?
    C52 C51 C55 . . 120.6(3) ?
    C50 C51 C55 . . 121.2(3) ?
    C51 C52 C53 . . 122.0(2) ?
    C51 C52 H52A . . 119.0 ?
    C53 C52 H52A . . 119.0 ?
    C52 C53 C48 . . 118.2(2) ?
    C52 C53 C56 . . 120.3(2) ?
    C48 C53 C56 . . 121.5(2) ?
    C49 C54 H54A . . 109.5 ?
    C49 C54 H54B . . 109.5 ?
    H54A C54 H54B . . 109.5 ?
    C49 C54 H54C . . 109.5 ?
    H54A C54 H54C . . 109.5 ?
    H54B C54 H54C . . 109.5 ?
    C51 C55 H55A . . 109.5 ?
    C51 C55 H55B . . 109.5 ?
    H55A C55 H55B . . 109.5 ?
    C51 C55 H55C . . 109.5 ?
    H55A C55 H55C . . 109.5 ?
    H55B C55 H55C . . 109.5 ?
    C53 C56 H56A . . 109.5 ?
    C53 C56 H56B . . 109.5 ?
    H56A C56 H56B . . 109.5 ?
    C53 C56 H56C . . 109.5 ?
    H56A C56 H56C . . 109.5 ?
    H56B C56 H56C . . 109.5 ?
_iucr_refine_instructions_details
;
TITL pd in P-1
CELL 0.71073  13.4342  13.7395  13.9932  89.174  77.075  77.159
ZERR    4.00   0.0002   0.0003   0.0003   0.011   0.012   0.012
LATT  1
SFAC C  H  N  PD
UNIT 112 120 16 4
OMIT 1 1 0
OMIT 1 0 0
OMIT 0 0 2
OMIT -1 1 1
OMIT 0 1 0
OMIT -5 -2 3
OMIT -1 -6 2
OMIT 0 2 3
OMIT -3 1 0
L.S. 15
FMAP  2
PLAN 20
BOND $H
ACTA
TEMP -90
WGHT    0.037800    0.956600
FVAR       0.22983
PD1   4    0.163237    0.246906    0.464295    11.00000    0.01597    0.02503 =
         0.02050    0.00239   -0.00405   -0.00485
N1    3    0.211656    0.309937    0.335800    11.00000    0.01787    0.02022 =
         0.02583   -0.00134   -0.00729   -0.00063
C1    1    0.296834    0.335580    0.282109    11.00000    0.02238    0.02788 =
         0.02391    0.00104   -0.00465   -0.00547
AFIX  43
H1A   2    0.364489    0.319023    0.296093    11.00000   -1.20000
AFIX   0
C2    1    0.271827    0.390508    0.202085    11.00000    0.02713    0.02473 =
         0.02657    0.00217   -0.00321   -0.00714
AFIX  43
H2A   2    0.318520    0.417204    0.152971    11.00000   -1.20000
AFIX   0
C3    1    0.165219    0.398379    0.208512    11.00000    0.02731    0.02082 =
         0.02846    0.00204   -0.00944   -0.00442
AFIX  43
H3A   2    0.125019    0.431304    0.164758    11.00000   -1.20000
AFIX   0
C4    1    0.129575    0.348388    0.291772    11.00000    0.02360    0.02063 =
         0.02405   -0.00054   -0.00691   -0.00427
N2    3    0.023181    0.288181    0.423908    11.00000    0.01701    0.02460 =
         0.02558    0.00098   -0.00582   -0.00554
C5    1    0.030453    0.334282    0.341153    11.00000    0.02088    0.02302 =
         0.02934   -0.00087   -0.00873   -0.00388
AFIX  43
H5A   2   -0.029576    0.357715    0.314911    11.00000   -1.20000
AFIX   0
C6    1   -0.078638    0.275428    0.474802    11.00000    0.01673    0.02996 =
         0.02533    0.00213   -0.00669   -0.00589
C7    1   -0.143393    0.351592    0.539610    11.00000    0.02396    0.02690 =
         0.02948   -0.00044   -0.00584   -0.00318
C8    1   -0.242873    0.339351    0.586022    11.00000    0.02390    0.03238 =
         0.03199   -0.00021    0.00031   -0.00053
AFIX  43
H8A   2   -0.288486    0.391189    0.629342    11.00000   -1.20000
AFIX   0
C9    1   -0.277382    0.254582    0.571232    11.00000    0.02025    0.04253 =
         0.02789    0.00891   -0.00497   -0.00829
C10   1   -0.209070    0.179000    0.508841    11.00000    0.03049    0.03591 =
         0.03558    0.00087   -0.00725   -0.01707
AFIX  43
H10A  2   -0.231228    0.119651    0.498911    11.00000   -1.20000
AFIX   0
C11   1   -0.108751    0.187548    0.460218    11.00000    0.02483    0.03467 =
         0.02781   -0.00399   -0.00475   -0.01087
C12   1   -0.107943    0.443897    0.559454    11.00000    0.03901    0.03283 =
         0.05852   -0.01356    0.00292   -0.01029
AFIX 137
H12A  2   -0.039377    0.424871    0.576275    11.00000   -1.50000
H12B  2   -0.158909    0.483139    0.614250    11.00000   -1.50000
H12C  2   -0.102381    0.483987    0.500802    11.00000   -1.50000
AFIX   0
C13   1   -0.386567    0.244922    0.620762    11.00000    0.02796    0.05866 =
         0.04158    0.01424   -0.00265   -0.01436
AFIX 137
H13A  2   -0.437936    0.301317    0.604068    11.00000   -1.50000
H13B  2   -0.393836    0.244913    0.692026    11.00000   -1.50000
H13C  2   -0.398815    0.182264    0.598348    11.00000   -1.50000
AFIX   0
C14   1   -0.036413    0.104173    0.394026    11.00000    0.04121    0.04333 =
         0.05907   -0.02257    0.00473   -0.01700
AFIX 137
H14A  2    0.030829    0.086640    0.413545    11.00000   -1.50000
H14B  2   -0.025062    0.125594    0.326099    11.00000   -1.50000
H14C  2   -0.067719    0.045784    0.399165    11.00000   -1.50000
AFIX   0
N3    3    0.114061    0.186558    0.593871    11.00000    0.02369    0.02816 =
         0.02348    0.00272   -0.00584   -0.00632
C15   1    0.026571    0.170130    0.653323    11.00000    0.02459    0.02705 =
         0.02882   -0.00172   -0.00094   -0.00989
AFIX  43
H15A  2   -0.041758    0.190436    0.641317    11.00000   -1.20000
AFIX   0
C16   1    0.050003    0.119038    0.735262    11.00000    0.03357    0.02372 =
         0.02424    0.00166    0.00020   -0.01250
AFIX  43
H16A  2    0.001616    0.099226    0.788181    11.00000   -1.20000
AFIX   0
C17   1    0.157735    0.102771    0.724457    11.00000    0.03555    0.03140 =
         0.02582    0.00564   -0.00741   -0.00867
AFIX  43
H17A  2    0.197496    0.068948    0.768141    11.00000   -1.20000
AFIX   0
C18   1    0.196148    0.145591    0.637288    11.00000    0.02499    0.03404 =
         0.02565    0.00616   -0.00680   -0.00676
C19   1    0.296086    0.154194    0.585270    11.00000    0.02418    0.04117 =
         0.02930    0.00744   -0.01101   -0.00550
AFIX  43
H19A  2    0.356625    0.125675    0.609129    11.00000   -1.20000
AFIX   0
N4    3    0.304269    0.202298    0.503201    11.00000    0.01815    0.03607 =
         0.02630    0.00715   -0.00677   -0.00582
C20   1    0.407197    0.204000    0.446001    11.00000    0.01648    0.03523 =
         0.02449    0.00752   -0.00764   -0.00464
C21   1    0.445768    0.290361    0.446673    11.00000    0.02287    0.03621 =
         0.02630    0.00099   -0.00641   -0.00444
C22   1    0.545135    0.289552    0.390702    11.00000    0.02735    0.03617 =
         0.02976    0.00055   -0.00605   -0.01336
AFIX  43
H22A  2    0.572327    0.347647    0.391543    11.00000   -1.20000
AFIX   0
C23   1    0.606371    0.206607    0.333365    11.00000    0.02323    0.03867 =
         0.02377    0.00246   -0.00528   -0.00690
C24   1    0.564802    0.123403    0.332811    11.00000    0.02593    0.03472 =
         0.02931   -0.00232   -0.00365   -0.00265
AFIX  43
H24A  2    0.605474    0.066422    0.293451    11.00000   -1.20000
AFIX   0
C25   1    0.465762    0.119662    0.387573    11.00000    0.02346    0.03307 =
         0.02897    0.00517   -0.01074   -0.00630
C26   1    0.381712    0.382278    0.507521    11.00000    0.03312    0.04309 =
         0.04802   -0.00807   -0.00081   -0.01032
AFIX 137
H26A  2    0.416808    0.437759    0.491762    11.00000   -1.50000
H26B  2    0.374748    0.368535    0.577334    11.00000   -1.50000
H26C  2    0.312012    0.400187    0.492954    11.00000   -1.50000
AFIX   0
C27   1    0.714371    0.208038    0.273679    11.00000    0.02706    0.05159 =
         0.03911   -0.00086    0.00225   -0.01036
AFIX 137
H27A  2    0.756428    0.139484    0.261536    11.00000   -1.50000
H27B  2    0.748106    0.246729    0.309778    11.00000   -1.50000
H27C  2    0.708777    0.238832    0.210926    11.00000   -1.50000
AFIX   0
C28   1    0.423125    0.027485    0.384140    11.00000    0.03206    0.03711 =
         0.04987    0.00100   -0.00971   -0.01068
AFIX 137
H28A  2    0.466677   -0.016801    0.329047    11.00000   -1.50000
H28B  2    0.351015    0.046752    0.375526    11.00000   -1.50000
H28C  2    0.423955   -0.007441    0.445615    11.00000   -1.50000
AFIX   0
PD2   4    0.000000   -0.500000    0.000000    10.50000    0.01905    0.01752 =
         0.02423   -0.00192   -0.00241   -0.00706
N5    3   -0.098608   -0.511675    0.129402    11.00000    0.02236    0.02283 =
         0.02703   -0.00125   -0.00121   -0.00757
C29   1   -0.161145   -0.570031    0.175545    11.00000    0.02456    0.02493 =
         0.03624    0.00089   -0.00419   -0.00882
AFIX  43
H29A  2   -0.172498   -0.627726    0.146905    11.00000   -1.20000
AFIX   0
C30   1   -0.207069   -0.533560    0.271772    11.00000    0.02383    0.03179 =
         0.03268    0.00588    0.00035   -0.00773
AFIX  43
H30A  2   -0.254431   -0.561337    0.319188    11.00000   -1.20000
AFIX   0
C31   1   -0.170465   -0.449418    0.284796    11.00000    0.02753    0.03038 =
         0.02878   -0.00392   -0.00031   -0.00394
AFIX  43
H31A  2   -0.187319   -0.408450    0.342860    11.00000   -1.20000
AFIX   0
C32   1   -0.104067   -0.436546    0.196102    11.00000    0.02303    0.02370 =
         0.02808   -0.00485   -0.00245   -0.00496
C33   1   -0.048863   -0.362870    0.160836    11.00000    0.02353    0.02311 =
         0.02833   -0.00630   -0.00417   -0.00517
AFIX  43
H33A  2   -0.050988   -0.307740    0.202032    11.00000   -1.20000
AFIX   0
N6    3    0.005427   -0.371759    0.070245    11.00000    0.02281    0.02035 =
         0.02876   -0.00260   -0.00554   -0.00762
C34   1    0.058184   -0.292372    0.037091    11.00000    0.02286    0.01597 =
         0.02618   -0.00439   -0.00252   -0.00584
C35   1    0.018808   -0.223823   -0.027858    11.00000    0.02524    0.02192 =
         0.02678   -0.00486   -0.00641   -0.00404
C36   1    0.064732   -0.142459   -0.051870    11.00000    0.02981    0.01986 =
         0.02654    0.00267   -0.00759   -0.00405
AFIX  43
H36A  2    0.038507   -0.095344   -0.095665    11.00000   -1.20000
AFIX   0
C37   1    0.147321   -0.128275   -0.013848    11.00000    0.02877    0.01988 =
         0.02557   -0.00040   -0.00303   -0.00779
C38   1    0.185788   -0.199086    0.048112    11.00000    0.02453    0.02730 =
         0.02958    0.00033   -0.00737   -0.01109
AFIX  43
H38A  2    0.243312   -0.190769    0.073688    11.00000   -1.20000
AFIX   0
C39   1    0.143505   -0.281869    0.074346    11.00000    0.02327    0.02468 =
         0.02975    0.00317   -0.00703   -0.00769
C40   1   -0.070292   -0.236139   -0.071501    11.00000    0.03674    0.03283 =
         0.04726    0.00175   -0.02170   -0.00913
AFIX 137
H40A  2   -0.126554   -0.251292   -0.019712    11.00000   -1.50000
H40B  2   -0.045577   -0.291003   -0.121071    11.00000   -1.50000
H40C  2   -0.096898   -0.174159   -0.102207    11.00000   -1.50000
AFIX   0
C41   1    0.193788   -0.038002   -0.037344    11.00000    0.03965    0.02679 =
         0.03860    0.00515   -0.00703   -0.01513
AFIX 137
H41A  2    0.142224    0.015861   -0.057482    11.00000   -1.50000
H41B  2    0.256518   -0.055562   -0.090777    11.00000   -1.50000
H41C  2    0.212801   -0.015676    0.020967    11.00000   -1.50000
AFIX   0
C42   1    0.188882   -0.356272    0.142203    11.00000    0.03906    0.04511 =
         0.05923    0.02390   -0.02513   -0.01953
AFIX 137
H42A  2    0.207827   -0.423379    0.111249    11.00000   -1.50000
H42B  2    0.136796   -0.354876    0.203940    11.00000   -1.50000
H42C  2    0.251525   -0.338933    0.155536    11.00000   -1.50000
AFIX   0
PD3   4    0.500000    0.000000    0.000000    10.50000    0.01993    0.01823 =
         0.02178    0.00014   -0.00277   -0.00241
N7    3    0.387022   -0.021078    0.115419    11.00000    0.02441    0.02365 =
         0.02402   -0.00157   -0.00350   -0.00412
C43   1    0.354555   -0.094202    0.169446    11.00000    0.03097    0.02705 =
         0.02426    0.00230   -0.00709   -0.00752
AFIX  43
H43A  2    0.390271   -0.162528    0.162627    11.00000   -1.20000
AFIX   0
C44   1    0.260698   -0.055640    0.237232    11.00000    0.02925    0.03852 =
         0.02857    0.00565   -0.00310   -0.01328
AFIX  43
H44A  2    0.221756   -0.092359    0.283414    11.00000   -1.20000
AFIX   0
C45   1    0.235106    0.046802    0.224230    11.00000    0.02360    0.03927 =
         0.02700   -0.00265    0.00016   -0.00262
AFIX  43
H45A  2    0.175720    0.093655    0.259861    11.00000   -1.20000
AFIX   0
C46   1    0.314053    0.066893    0.148458    11.00000    0.02125    0.02719 =
         0.02589   -0.00286   -0.00422   -0.00302
C47   1    0.332212    0.152086    0.098060    11.00000    0.02226    0.02303 =
         0.02994   -0.00290   -0.00629   -0.00076
AFIX  43
H47A  2    0.286499    0.215502    0.116988    11.00000   -1.20000
AFIX   0
N8    3    0.413211    0.142717    0.024511    11.00000    0.02373    0.01883 =
         0.02783    0.00027   -0.00636   -0.00211
C48   1    0.431273    0.228948   -0.029392    11.00000    0.02259    0.01835 =
         0.02767   -0.00089   -0.00270   -0.00054
C49   1    0.495866    0.285073   -0.001730    11.00000    0.02188    0.02327 =
         0.02924   -0.00484   -0.00538   -0.00096
C50   1    0.511903    0.368192   -0.055281    11.00000    0.03030    0.02499 =
         0.03771   -0.00412   -0.00369   -0.00937
AFIX  43
H50A  2    0.555731    0.407109   -0.037620    11.00000   -1.20000
AFIX   0
C51   1    0.465513    0.396445   -0.134482    11.00000    0.03404    0.02539 =
         0.03983    0.00135   -0.00269   -0.00357
C52   1    0.402860    0.338343   -0.159767    11.00000    0.03574    0.03003 =
         0.03257    0.00601   -0.01057   -0.00394
AFIX  43
H52A  2    0.370259    0.357180   -0.212949    11.00000   -1.20000
AFIX   0
C53   1    0.386112    0.253203   -0.109749    11.00000    0.02642    0.02473 =
         0.03098   -0.00088   -0.00779   -0.00581
C54   1    0.547123    0.253897    0.082392    11.00000    0.03043    0.03801 =
         0.03661   -0.00211   -0.01154   -0.00478
AFIX 137
H54A  2    0.600721    0.291890    0.082883    11.00000   -1.50000
H54B  2    0.579885    0.182378    0.074852    11.00000   -1.50000
H54C  2    0.494173    0.267101    0.144276    11.00000   -1.50000
AFIX   0
C55   1    0.483647    0.487057   -0.191596    11.00000    0.06232    0.03342 =
         0.05684    0.01274   -0.00881   -0.01764
AFIX 137
H55A  2    0.500905    0.469904   -0.262011    11.00000   -1.50000
H55B  2    0.541805    0.509705   -0.174324    11.00000   -1.50000
H55C  2    0.420033    0.540539   -0.175626    11.00000   -1.50000
AFIX   0
C56   1    0.324060    0.187765   -0.144233    11.00000    0.04260    0.04159 =
         0.04238    0.00189   -0.01986   -0.01657
AFIX 137
H56A  2    0.268883    0.176375   -0.089159    11.00000   -1.50000
H56B  2    0.370661    0.123615   -0.169797    11.00000   -1.50000
H56C  2    0.292200    0.220665   -0.196215    11.00000   -1.50000
HKLF 4
REM  pd in P-1
REM R1 =  0.0322 for   9176 Fo > 4sig(Fo)  and  0.0459 for all  11178 data
REM    610 parameters refined using      0 restraints
END
WGHT      0.0370      0.9461
REM Highest difference peak  1.166,  deepest hole -0.795,  1-sigma level  0.081
Q1    1   0.3363  0.2505  0.5342  11.00000  0.05    1.17
Q2    1   0.0018 -0.4008  0.0306  11.00000  0.05    0.47
Q3    1   0.3216 -0.0063 -0.0695  11.00000  0.05    0.44
Q4    1   0.1235  0.2601  0.5663  11.00000  0.05    0.43
Q5    1   0.1757 -0.5000  0.0682  11.00000  0.05    0.42
Q6    1   0.1263  0.1853  0.5277  11.00000  0.05    0.42
Q7    1   0.1990  0.3126  0.3937  11.00000  0.05    0.41
Q8    1   0.2008  0.2440  0.3668  11.00000  0.05    0.41
Q9    1  -0.0372 -0.5785  0.0358  11.00000  0.05    0.40
Q10   1   0.4560 -0.0667  0.0493  11.00000  0.05    0.40
Q11   1  -0.0384 -0.4794  0.0951  11.00000  0.05    0.38
Q12   1   0.1710  0.3327  0.3251  11.00000  0.05    0.38
Q13   1   0.1402  0.1649  0.4681  11.00000  0.05    0.37
Q14   1  -0.3877  0.1760  0.6535  11.00000  0.05    0.37
Q15   1   0.2994  0.1836  0.5462  11.00000  0.05    0.36
Q16   1   0.1726  0.3373  0.4765  11.00000  0.05    0.36
Q17   1   0.2407  0.2859  0.3233  11.00000  0.05    0.35
Q18   1   0.4584  0.0155  0.0893  11.00000  0.05    0.35
Q19   1   0.2634  0.2433  0.5046  11.00000  0.05    0.33
Q20   1   0.1818  0.1703  0.3888  11.00000  0.05    0.33
;
data_global
_journal_date_recd_electronic     2012-11-30
_journal_date_accepted     2013-01-07
_journal_name_full     'Acta Crystallographica, Section E'
_journal_year     2013
_journal_volume     69
_journal_issue      2
_journal_page_first     m96
_journal_page_last     m96
_journal_paper_category     QM
_journal_paper_doi     10.1107/S1600536813000573
_journal_coeditor_code     NC2300
_publ_contact_author_name     'Wolfgang Imhof'
_publ_contact_author_address
;
University Koblenz-Landau
Institute for Integrated Natural Sciences
Universit\"atsstrasse 1
56070 Koblenz
Germany
;
_publ_contact_author_email     'Imhof@uni-koblenz.de'
_publ_contact_author_fax     '++49-261-2872251'
_publ_contact_author_phone     '++49-261-2872259'
_publ_section_title
;
Bis{2-[(2,4,6-trimethylphenyl)iminomethyl]pyrrol-1-ido}palladium(II)
;
loop_
    _publ_author_name
    _publ_author_address
    'Imhof, Wolfgang'
;
University Koblenz-Landau
Institute for Integrated Natural Sciences
Universit\"atsstrasse 1
56070 Koblenz
Germany
;
