# Supplementary material for: Bis{2-[(2,4,6-trimethyl­phen­yl)imino­methyl]pyrrol-1-ido}palladium(II)
Source: Acta Crystallogr Sect E Struct Rep Online. 2013 Jan 12;69(Pt 2):m96. doi: 10.1107/S1600536813000573 (PMC3569194; doi:10.1107/S1600536813000573)
Supplement: Supplementary file 2 [file e-69-00m96-Isup2.hkl]

# 
# h,k,l, Fc-squared, Fo-squared, sigma(Fo-squared) and status flag 
# 
data_I
_shelx_title ' pd in P-1' 
_shelx_refln_list_code          4 
_shelx_F_calc_maximum      258.17 
_exptl_crystal_F_000      1088.00 
_reflns_d_resolution_high  0.7701 
 
loop_ 
 _symmetry_equiv_pos_as_xyz 
 'x, y, z' 
 '-x, -y, -z' 
 
_cell_length_a    13.4342 
_cell_length_b    13.7395 
_cell_length_c    13.9932 
_cell_angle_alpha  89.174 
_cell_angle_beta   77.075 
_cell_angle_gamma  77.159 
 
_shelx_F_squared_multiplier     1.000 
 
loop_ 
 _refln_index_h 
 _refln_index_k 
 _refln_index_l 
 _refln_F_squared_calc 
 _refln_F_squared_meas 
 _refln_F_squared_sigma 
 _refln_observed_status 
   2   0   0     7374.01     7087.86    158.08 o 
   3   0   0    11736.66    12340.82    537.65 o 
   4   0   0      544.50      454.42     10.71 o 
   5   0   0     3697.55     3858.58     65.93 o 
   6   0   0    13986.14    13444.63    312.36 o 
   7   0   0     4225.84     4536.46     81.41 o 
   8   0   0      380.43      352.56     25.56 o 
   9   0   0     4007.37     4092.23     91.82 o 
  10   0   0      972.12      896.98     46.38 o 
  11   0   0       24.96        7.57     15.14 o 
  12   0   0     2992.60     3181.93     79.59 o 
  13   0   0      636.02      608.72     29.42 o 
  14   0   0      191.05      187.36     35.02 o 
  15   0   0      651.15      705.15     42.37 o 
  16   0   0        0.12       34.89     41.65 o 
 -16   1   0      381.26      174.17     73.83 o 
 -15   1   0      185.82      246.07     75.72 o 
 -14   1   0      727.17      738.56     67.21 o 
 -13   1   0        3.89       10.25     15.90 o 
 -12   1   0      156.73      140.79     18.93 o 
 -11   1   0     5120.60     5200.21    125.96 o 
 -10   1   0      251.55      218.42     14.01 o 
  -9   1   0     2362.78     2368.81     50.90 o 
  -8   1   0     1439.73     1427.13     28.35 o 
  -7   1   0       87.92       86.51     15.14 o 
  -6   1   0      755.52      740.38     16.37 o 
  -5   1   0    10828.69    10863.55    697.61 o 
  -4   1   0     1130.18     1089.56     22.72 o 
  -2   1   0      412.06      459.77     10.46 o 
  -1   1   0     1534.02     1479.50    138.20 o 
   2   1   0     2369.65     2380.20     48.52 o 
   3   1   0     1441.14     1324.04     24.74 o 
   4   1   0      528.14      521.42      9.97 o 
   5   1   0     1102.64     1345.92     22.06 o 
   6   1   0       37.87       40.90      5.35 o 
   7   1   0    14979.19    14845.01    232.76 o 
   8   1   0     6406.63     6465.07    104.84 o 
   9   1   0     1695.17     1525.59     30.44 o 
  10   1   0        1.40       -0.73     11.36 o 
  11   1   0      707.13      707.67     22.72 o 
  12   1   0      162.70      164.60     13.63 o 
  13   1   0     3953.11     4075.27    148.61 o 
  14   1   0      854.99      813.12     41.50 o 
  15   1   0      780.85      760.23     67.21 o 
  16   1   0      822.22      904.91     77.89 o 
 -16   2   0     1057.94      903.02    141.98 o 
 -15   2   0      354.70      266.93     45.43 o 
 -14   2   0      598.52      584.35     90.87 o 
 -13   2   0      208.00      164.13     28.40 o 
 -12   2   0        0.49       -9.82     10.46 o 
 -11   2   0      167.33      140.29     14.20 o 
 -10   2   0     5014.11     5176.57    105.12 o 
  -9   2   0     1573.27     1720.04     39.07 o 
  -8   2   0     4435.43     4570.29     86.27 o 
  -7   2   0     1523.43     1391.84     55.85 o 
  -6   2   0      234.58      244.52      8.62 o 
  -5   2   0     1717.49     1734.40     47.33 o 
  -4   2   0     8640.43     8368.35    223.39 o 
  -3   2   0       23.76       25.84      3.39 o 
  -2   2   0     6023.94     5757.43    141.04 o 
  -1   2   0     1078.23     1188.23     35.97 o 
   0   2   0    19131.43    18304.57    783.75 o 
   2   2   0     4107.12     3858.01     93.82 o 
   3   2   0     1577.34     1565.68     27.22 o 
   4   2   0    11599.82    10928.24    171.13 o 
   5   2   0      179.69      167.74      5.91 o 
   6   2   0     1859.46     2042.37     52.06 o 
   7   2   0     5877.88     6126.32     96.99 o 
   8   2   0     8846.15     8739.29    128.18 o 
   9   2   0     4896.68     4989.04     76.67 o 
  10   2   0     3122.90     3020.59     55.68 o 
  11   2   0       68.33       92.17     13.25 o 
  12   2   0      774.78      683.24     30.29 o 
  13   2   0     1546.21     1422.17    101.28 o 
  14   2   0      706.02      640.86     35.45 o 
  15   2   0      288.89      279.54     35.26 o 
  16   2   0     1775.05     1744.85    114.17 o 
 -15   3   0      907.29      901.12     90.87 o 
 -14   3   0      340.35      283.97     51.11 o 
 -13   3   0     1357.64     1396.29     60.49 o 
 -12   3   0        8.69       -5.08     12.25 o 
 -11   3   0       11.76        3.79     11.32 o 
 -10   3   0       15.83        2.70     27.45 o 
  -9   3   0     3255.58     3352.99     74.39 o 
  -8   3   0      278.76      236.56     38.81 o 
  -7   3   0     7255.80     7241.05    143.82 o 
  -6   3   0      124.38      159.02      8.62 o 
  -5   3   0      517.29      562.11     31.24 o 
  -4   3   0     8062.33     8927.89    523.45 o 
  -3   3   0     5263.20     5176.02    403.23 o 
  -2   3   0     3515.12     3437.98     89.92 o 
  -1   3   0    18601.29    17520.60    369.08 o 
   0   3   0      631.58      636.98     17.16 o 
   1   3   0     3673.46     3626.63    109.67 o 
   2   3   0     9256.07     8300.58    242.12 o 
   3   3   0     5571.22     5219.17    103.05 o 
   4   3   0      140.78      130.54      6.30 o 
   5   3   0     9214.31     8790.76    137.86 o 
   6   3   0      130.85      153.72      9.47 o 
   7   3   0      383.67      391.57     12.31 o 
   8   3   0     4550.90     4772.86     72.21 o 
   9   3   0     2631.37     2620.89     43.12 o 
  10   3   0     1103.95     1138.63     23.17 o 
  11   3   0     7033.03     7326.82    146.90 o 
  12   3   0       49.84       53.38      9.74 o 
  13   3   0        0.75       -1.26      8.47 o 
  14   3   0     1265.44     1208.80     50.66 o 
  15   3   0       42.15       43.64     24.74 o 
  16   3   0       73.26       -5.05     30.10 o 
 -15   4   0      442.78      312.36     51.11 o 
 -14   4   0      427.00      391.88     51.11 o 
 -13   4   0      294.67      282.07     39.76 o 
 -12   4   0     3492.56     3587.46    136.30 o 
 -11   4   0     1254.43     1251.04     36.79 o 
 -10   4   0     1655.92     1566.62     47.57 o 
  -9   4   0     1517.06     1484.08     59.63 o 
  -8   4   0      793.69      807.24     28.22 o 
  -7   4   0      290.86      310.08     18.93 o 
  -6   4   0     8442.29     8137.13    472.33 o 
  -5   4   0      615.98      692.28     22.46 o 
  -4   4   0       82.01       54.90      8.27 o 
  -3   4   0     7002.16     6583.10    117.10 o 
  -2   4   0     3878.05     3826.07    111.69 o 
  -1   4   0      332.23      299.11      9.45 o 
   0   4   0    12515.69    11269.74    325.62 o 
   1   4   0      162.03      147.09     13.25 o 
   2   4   0     1584.81     1578.36     50.82 o 
   3   4   0     4820.04     4318.28    101.52 o 
   4   4   0     1135.02     1112.73     24.74 o 
   5   4   0        1.77       -4.06     11.36 o 
   6   4   0     2389.17     1815.59     41.65 o 
   7   4   0      814.86      784.83     68.15 o 
   8   4   0     1630.44     1598.23     30.79 o 
   9   4   0     1410.35     1429.47     60.58 o 
  10   4   0      374.31      366.99     13.63 o 
  11   4   0       18.05       -4.16     12.60 o 
  12   4   0     4703.94     4918.15    131.74 o 
  13   4   0     1433.52     1359.96     52.26 o 
  14   4   0      281.22      279.13     24.87 o 
  15   4   0     1011.62     1042.55    186.47 o 
  16   4   0       16.21        1.51     92.76 o 
 -14   5   0      454.54      480.85     62.47 o 
 -13   5   0       10.88      -39.76     41.65 o 
 -12   5   0       48.13       62.47     28.40 o 
 -11   5   0     5261.82     5533.60    171.85 o 
 -10   5   0        1.36       -1.22     16.55 o 
  -9   5   0     1529.17     1536.79     48.70 o 
  -8   5   0     1096.96     1153.36     54.90 o 
  -7   5   0      105.96      145.66     18.93 o 
  -6   5   0       77.54       47.89     23.66 o 
  -5   5   0     8991.04     8819.75    594.44 o 
  -4   5   0     7964.54     8020.26    611.48 o 
  -3   5   0     3129.02     2874.02     82.35 o 
  -2   5   0     1250.97     1081.53     51.11 o 
  -1   5   0     3981.82     4014.48     82.30 o 
   0   5   0      260.90      264.01     23.66 o 
   1   5   0     9986.13     9461.11    309.53 o 
   2   5   0    18570.32    18553.73    522.09 o 
   3   5   0     2393.33     2108.82     51.82 o 
   4   5   0     2268.97     2166.85     51.31 o 
   5   5   0      143.22      224.34     10.71 o 
   6   5   0      201.91      181.05      9.09 o 
   7   5   0     4460.23     4071.54     69.13 o 
   8   5   0      730.59      669.71     24.61 o 
   9   5   0     4285.45     4326.72     74.96 o 
  10   5   0     2895.60     2889.61     54.69 o 
  11   5   0      947.71      913.63     31.24 o 
  12   5   0      505.67      445.88     27.42 o 
  13   5   0     3335.42     3458.40     92.78 o 
  14   5   0     2601.19     2407.72     89.46 o 
  15   5   0     1189.31     1164.04     68.55 o 
  16   5   0      670.62      492.56     51.48 o 
 -14   6   0      849.53      832.97     90.87 o 
 -13   6   0     1350.70     1124.51     81.40 o 
 -12   6   0      298.78      242.32     41.65 o 
 -11   6   0     2304.60     2154.37     94.66 o 
 -10   6   0     5350.26     5580.94    179.85 o 
  -9   6   0     1644.74     1696.43     56.65 o 
  -8   6   0     2774.24     2773.42     77.54 o 
  -7   6   0     1395.38     1401.69     40.64 o 
  -6   6   0      488.60      586.28     24.35 o 
  -5   6   0      267.94      206.27     25.56 o 
  -4   6   0    10429.15    10062.38    253.68 o 
  -3   6   0     6148.06     5955.75    115.48 o 
  -2   6   0     7448.16     6836.05    149.56 o 
  -1   6   0       62.38       51.96     16.09 o 
   0   6   0      642.10      626.44     42.60 o 
   1   6   0     1157.79     1058.25     51.11 o 
   2   6   0     6227.35     5593.07    132.31 o 
   3   6   0      813.39      649.89     23.66 o 
   4   6   0     4955.19     4447.13    122.11 o 
   5   6   0      203.19      176.99      9.97 o 
   6   6   0      668.74      712.89     31.24 o 
   7   6   0      883.85      814.08     34.08 o 
   8   6   0     3581.91     3625.22     69.59 o 
   9   6   0     4401.11     4339.00     82.19 o 
  10   6   0     7397.36     7601.14    282.07 o 
  11   6   0        1.57       -3.41      5.51 o 
  12   6   0       85.58       92.18     19.94 o 
  13   6   0      430.92      428.71     34.56 o 
  14   6   0      645.91      635.78     43.48 o 
  15   6   0      867.16      751.57     60.58 o 
  16   6   0     2292.68     2095.68    164.70 o 
 -13   7   0     1444.06     1559.93    117.37 o 
 -12   7   0       69.47       73.83     34.08 o 
 -11   7   0       23.30       32.18     28.40 o 
 -10   7   0     1141.20     1065.83     62.47 o 
  -9   7   0     1084.21     1044.03     46.04 o 
  -8   7   0     1442.32     1398.02     54.90 o 
  -7   7   0     4622.65     4883.83    114.16 o 
  -6   7   0       93.49      104.73     20.82 o 
  -5   7   0       17.05        7.57     15.14 o 
  -4   7   0     2888.51     2974.09     70.05 o 
  -3   7   0     4910.32     4874.78     94.66 o 
  -2   7   0     1579.49     1442.56     37.86 o 
  -1   7   0    12289.18    12057.28    251.78 o 
   0   7   0      176.70      166.59      9.47 o 
   1   7   0      147.60      109.80     15.14 o 
   2   7   0     9941.55     9724.95    376.73 o 
   3   7   0     5852.34     5938.71    130.19 o 
   4   7   0     6308.77     6709.95    191.20 o 
   5   7   0    11553.13    11157.91    268.82 o 
   6   7   0       37.74       28.52      7.70 o 
   7   7   0     1422.00     1442.21     33.18 o 
   8   7   0      143.60      118.66     14.20 o 
   9   7   0      980.32     1023.51     30.42 o 
  10   7   0     5766.98     6111.92    128.07 o 
  11   7   0     5071.30     5231.89    117.46 o 
  12   7   0      334.74      315.72     29.04 o 
  13   7   0      102.71      105.42     25.47 o 
  14   7   0      658.06      592.33     68.15 o 
  15   7   0      540.77      507.36     56.79 o 
  16   7   0      273.69      272.61     66.26 o 
 -13   8   0      644.19      662.59     81.40 o 
 -12   8   0     3467.09     3602.61    227.17 o 
 -11   8   0      521.11      492.21     54.90 o 
 -10   8   0       89.56       64.37     28.40 o 
  -9   8   0     1411.99     1442.56     68.15 o 
  -8   8   0      223.92      183.63     28.40 o 
  -7   8   0      410.49      365.37     26.50 o 
  -6   8   0     6539.24     6796.30    174.17 o 
  -5   8   0      824.32      762.93     30.29 o 
  -4   8   0      409.87      405.13     11.36 o 
  -3   8   0     3626.79     3595.03     70.05 o 
  -2   8   0     2853.75     2964.62     66.26 o 
  -1   8   0      115.85      109.80      9.47 o 
   0   8   0    13150.50    12381.00    316.15 o 
   1   8   0        1.59      -15.14     15.14 o 
   2   8   0     9436.68     9495.88    357.80 o 
   3   8   0      827.11      729.41     35.02 o 
   4   8   0      766.11      890.52     31.24 o 
   5   8   0      443.83      525.84     19.21 o 
   6   8   0     7053.34     7091.62    145.02 o 
   7   8   0     1197.20     1154.40     34.12 o 
   8   8   0     2287.54     2390.47     94.66 o 
   9   8   0     4760.89     4855.87    109.62 o 
  10   8   0      396.90      431.08     33.39 o 
  11   8   0        5.51       24.01      8.91 o 
  12   8   0     1613.01     1717.82     50.80 o 
  13   8   0      491.60      467.51     39.10 o 
  14   8   0     1203.71     1306.10     93.71 o 
  15   8   0      279.21      278.29     45.43 o 
  16   8   0       32.91      187.42     83.30 o 
 -12   9   0       13.93      -34.08     49.22 o 
 -11   9   0     2994.05     2877.54    193.10 o 
 -10   9   0      571.64      509.25     47.33 o 
  -9   9   0      939.84      948.45     56.79 o 
  -8   9   0      800.34      696.67     43.54 o 
  -7   9   0       11.56       20.82     22.72 o 
  -6   9   0       49.29       53.01     18.93 o 
  -5   9   0     2796.32     2801.82     81.40 o 
  -4   9   0     2415.10     2372.08     54.90 o 
  -3   9   0     1507.69     1520.17     37.86 o 
  -2   9   0      457.86      441.10     17.04 o 
  -1   9   0       76.06       53.01      7.57 o 
   0   9   0       23.66       -3.79     15.14 o 
   1   9   0     4314.51     4219.76    115.48 o 
   2   9   0     1328.85     1266.50     62.47 o 
   3   9   0     4984.99     4999.73    212.03 o 
   4   9   0       40.73       24.93      5.68 o 
   5   9   0      125.32      167.38     13.55 o 
   6   9   0       35.06       20.82     28.40 o 
   7   9   0     2751.95     2835.68     75.72 o 
   8   9   0     2583.48     2731.24     71.72 o 
   9   9   0     3490.24     3654.92     88.05 o 
  10   9   0      329.17      322.19     19.55 o 
  11   9   0        0.26       12.62     30.29 o 
  12   9   0       55.15       63.76     28.40 o 
  13   9   0     1654.20     1761.09     78.43 o 
  14   9   0      418.05      430.35     35.36 o 
  15   9   0     1559.45     1628.08    166.59 o 
  16   9   0      218.10      166.59     75.72 o 
 -11  10   0       43.85       18.93     49.22 o 
 -10  10   0     1299.39     1232.42     70.05 o 
  -9  10   0      162.59      138.20     28.40 o 
  -8  10   0      918.40      895.45     53.01 o 
  -7  10   0      383.09      369.16     35.97 o 
  -6  10   0       56.31       66.26     20.82 o 
  -5  10   0      195.68      194.99     20.82 o 
  -4  10   0     2435.56     2489.45     60.58 o 
  -3  10   0     1608.40     1599.69     45.43 o 
  -2  10   0     7616.63     7657.67    160.92 o 
  -1  10   0      216.82      187.42     11.36 o 
   0  10   0        0.11      -11.36     11.36 o 
   1  10   0     1454.05     1482.31     53.01 o 
   2  10   0     4148.07     4127.00    181.74 o 
   3  10   0     1054.69     1041.22     68.15 o 
   4  10   0     7576.61     7154.10    283.97 o 
   5  10   0      747.47      731.95     26.94 o 
   6  10   0      342.82      333.38    126.84 o 
   7  10   0      647.11      650.04     29.36 o 
   8  10   0     3350.75     3554.20    110.14 o 
   9  10   0     2746.70     2833.04     69.09 o 
  10  10   0     3323.60     3643.47    103.17 o 
  11  10   0       44.18       53.42     11.85 o 
  12  10   0        4.85       -4.73     19.88 o 
  13  10   0      124.70      100.56     39.76 o 
  14  10   0     1036.76     1146.57    106.01 o 
  15  10   0       67.63      -30.29     85.19 o 
 -10  11   0      226.69      157.13     49.22 o 
  -9  11   0      190.90      136.30     35.97 o 
  -8  11   0      105.32      115.48     30.29 o 
  -7  11   0     2704.37     2763.95    106.01 o 
  -6  11   0        8.84       11.36     17.04 o 
  -5  11   0       53.10       58.69     20.82 o 
  -4  11   0      114.20      124.95      9.47 o 
  -3  11   0     1970.83     2099.47     66.26 o 
  -2  11   0      436.89      460.03     20.82 o 
  -1  11   0     4131.21     4323.88    123.05 o 
   0  11   0        4.70       22.72     13.25 o 
   1  11   0       59.08      147.66     41.65 o 
   2  11   0     2137.74     2154.37     81.40 o 
   3  11   0      448.74      511.14    111.69 o 
   4  11   0      522.24      535.75     62.47 o 
   5  11   0     8781.56     8685.63    382.41 o 
   6  11   0      257.46      267.36    115.48 o 
   7  11   0      415.41      417.90     66.26 o 
   8  11   0     2019.09     2225.74     72.72 o 
   9  11   0      969.82     1051.59     91.82 o 
  10  11   0       54.04       57.31     17.04 o 
  11  11   0     2049.29     2163.99     76.47 o 
  12  11   0      312.77      328.33     23.66 o 
  13  11   0      306.68      283.03     53.95 o 
  14  11   0      359.69      348.22     80.46 o 
  15  11   0      224.73      212.03    100.34 o 
  -9  12   0      204.68      206.35     54.90 o 
  -8  12   0      383.31      266.93     54.90 o 
  -7  12   0       13.32      -30.29     30.29 o 
  -6  12   0     2336.71     2455.38     96.55 o 
  -5  12   0       99.24       73.83     17.04 o 
  -4  12   0      661.79      603.90     28.40 o 
  -3  12   0      211.69      232.85     17.04 o 
  -2  12   0      101.81      117.37     15.14 o 
  -1  12   0      123.63      117.37     17.04 o 
   0  12   0     2081.06     2110.83     68.15 o 
   1  12   0     1673.91     1611.04     77.62 o 
   2  12   0      104.11      121.16     26.50 o 
   3  12   0      670.67     1010.93     58.69 o 
   4  12   0      283.65      348.33     54.90 o 
   5  12   0        7.18      -22.72     37.86 o 
   6  12   0     4633.62     4842.60    257.46 o 
   7  12   0     1122.18     1265.88     49.22 o 
   8  12   0     1048.33     1055.33     39.07 o 
   9  12   0      720.45      685.81     33.65 o 
  10  12   0        0.09        7.57     13.96 o 
  11  12   0       26.99       21.30     15.40 o 
  12  12   0     2058.42     2226.41    148.61 o 
  13  12   0      426.39      376.47    139.14 o 
  14  12   0      277.32      265.04     79.51 o 
  -8  13   0      323.95      327.51     64.37 o 
  -7  13   0       16.11       37.86     39.76 o 
  -6  13   0        2.07      -34.08     34.08 o 
  -5  13   0     1505.97     1493.67     73.83 o 
  -4  13   0      207.73      179.85     15.14 o 
  -3  13   0      341.27      350.23     24.61 o 
  -2  13   0     1007.20      991.99     47.33 o 
  -1  13   0       91.87      100.34     39.76 o 
   0  13   0       71.40       39.76     17.04 o 
   1  13   0     4323.09     4804.74    164.70 o 
   2  13   0     1802.93     1999.13    102.23 o 
   3  13   0     1045.92     1135.87     54.90 o 
   4  13   0     1092.27     1145.34     58.69 o 
   5  13   0       34.91      106.01    136.30 o 
   6  13   0      393.15      471.39     79.51 o 
   7  13   0     4000.08     4325.78    257.46 o 
   8  13   0     2171.11     2121.58     99.39 o 
   9  13   0     2250.38     2209.27     83.68 o 
  10  13   0      530.51      528.61     30.01 o 
  11  13   0       99.69      108.49     22.72 o 
  12  13   0      287.87      301.01     71.94 o 
  13  13   0     1045.19     1156.70    132.52 o 
  14  13   0      203.79      132.52     71.94 o 
  -7  14   0       42.71       88.98     64.37 o 
  -6  14   0       15.22      -22.72     51.11 o 
  -5  14   0      415.71      414.59     60.58 o 
  -4  14   0      508.16      475.17     56.79 o 
  -3  14   0      367.75      348.33     30.29 o 
  -2  14   0     4322.12     4410.97    200.67 o 
  -1  14   0       25.77       22.72     18.93 o 
   0  14   0      206.28      266.93     35.97 o 
   1  14   0      445.92      422.17     39.76 o 
   2  14   0     1352.85     1404.69     66.26 o 
   3  14   0      900.63      867.05     43.54 o 
   4  14   0     3250.51     3267.52    124.95 o 
   5  14   0      223.19      185.53     28.40 o 
   6  14   0      143.08      246.11    151.45 o 
   7  14   0       70.18      240.43     71.94 o 
   8  14   0      759.37      814.04     62.47 o 
   9  14   0      933.86      903.02     60.58 o 
  10  14   0     2267.82     2294.46    100.34 o 
  11  14   0       55.96      102.23     60.58 o 
  12  14   0       22.08       18.93     66.26 o 
  13  14   0       88.22      153.34    102.23 o 
  -5  15   0       84.74       94.66     60.58 o 
  -4  15   0      167.77       70.05     39.76 o 
  -3  15   0      527.01      524.39     60.58 o 
  -2  15   0     1326.98     1342.22     77.62 o 
  -1  15   0     3815.46     4127.00    176.06 o 
   0  15   0       69.66       56.79     22.72 o 
   1  15   0      269.29      285.86     43.54 o 
   2  15   0      258.35      240.43     35.97 o 
   3  15   0      211.24      283.97     32.18 o 
   4  15   0      187.66      194.99     34.08 o 
   5  15   0     3624.24     3922.54    147.66 o 
   6  15   0       73.77       39.76     22.72 o 
   7  15   0       69.64      111.69     35.97 o 
   8  15   0      229.68      215.82     37.86 o 
   9  15   0      240.44      263.14     47.33 o 
  10  15   0      443.77      439.20     56.79 o 
  11  15   0     2489.07     2604.93    221.49 o 
  12  15   0      504.90      626.62    113.59 o 
  -3  16   0      533.51      477.07     64.37 o 
  -2  16   0       27.53       22.72     45.43 o 
  -1  16   0      161.88       98.44     41.65 o 
   0  16   0     1630.77     1756.81    113.59 o 
   1  16   0      135.90      151.45     26.50 o 
   2  16   0      618.04      539.54     47.33 o 
   3  16   0      285.88      299.11     37.86 o 
   4  16   0      125.74       98.44     32.18 o 
   5  16   0        4.29       11.36     26.50 o 
   6  16   0     1814.23     1792.78     92.76 o 
   7  16   0      167.63      202.56     32.18 o 
   8  16   0      561.94      520.61     56.79 o 
   9  16   0       22.87      113.59     43.54 o 
  10  16   0      153.21       60.58     68.15 o 
  -1  17   0        7.70       68.15     45.43 o 
   0  17   0       32.55      -35.97     35.97 o 
   1  17   0      526.13      622.84     54.90 o 
   2  17   0       97.56       70.05     34.08 o 
   3  17   0     1132.46     1107.47     64.37 o 
   4  17   0      143.78      140.09     53.01 o 
   5  17   0       66.82       17.04     39.76 o 
   6  17   0        2.26        0.00     28.40 o 
   7  17   0      822.87      730.74     58.69 o 
   8  17   0      158.27      111.69     47.33 o 
  -8 -17   1       11.68       60.58     49.22 o 
  -7 -17   1      146.39       56.79     56.79 o 
  -6 -17   1      357.41      304.79     56.79 o 
  -5 -17   1     2144.02     2177.09    107.91 o 
  -4 -17   1      742.35      772.39     54.90 o 
  -3 -17   1      460.97      410.81     47.33 o 
  -2 -17   1      441.51      480.85     45.43 o 
  -1 -17   1       30.24       24.61     35.97 o 
   0 -17   1       65.53       30.29     53.01 o 
   1 -17   1     1892.91     1770.07    134.41 o 
 -10 -16   1      740.01      560.36    130.63 o 
  -9 -16   1       21.21      -41.65     41.65 o 
  -8 -16   1      600.73      655.02     62.47 o 
  -7 -16   1        3.27        9.47     30.29 o 
  -6 -16   1      186.66      179.85     32.18 o 
  -5 -16   1       11.15      -20.82     20.82 o 
  -4 -16   1     1725.49     1925.30     85.19 o 
  -3 -16   1      426.58      414.59     35.97 o 
  -2 -16   1      981.27     1065.83     64.37 o 
  -1 -16   1      107.38      159.02     32.18 o 
   0 -16   1       66.06       96.55     32.18 o 
   1 -16   1        0.46        1.89     22.72 o 
   2 -16   1     1530.49     1548.57    111.69 o 
   3 -16   1     1182.17     1137.76     92.76 o 
 -11 -15   1        1.12      -35.97     75.72 o 
 -10 -15   1       47.95      140.09     70.05 o 
  -9 -15   1      766.06      859.48     70.05 o 
  -8 -15   1       82.66       73.83     32.18 o 
  -7 -15   1      809.29      986.32     53.01 o 
  -6 -15   1        5.33      -22.72     22.72 o 
  -5 -15   1       39.65       90.87     35.97 o 
  -4 -15   1      467.14      441.10     37.86 o 
  -3 -15   1      945.20      872.73     47.33 o 
  -2 -15   1       87.90       77.62     20.82 o 
  -1 -15   1     1300.18     1357.37     60.58 o 
   0 -15   1        1.02       11.36     26.50 o 
   1 -15   1      115.24      104.12     30.29 o 
   2 -15   1       55.21       41.65     24.61 o 
   3 -15   1      540.36      566.04     71.94 o 
   4 -15   1     1332.83     1236.21    102.23 o 
   5 -15   1     1655.67     1506.92    117.37 o 
 -12 -14   1     1938.55     1722.74    212.03 o 
 -11 -14   1        0.27      -53.01     75.72 o 
 -10 -14   1      232.70      248.00     39.76 o 
  -9 -14   1      353.59      283.97     45.43 o 
  -8 -14   1      480.44      458.13     35.97 o 
  -7 -14   1      183.71      196.88     37.86 o 
  -6 -14   1     3951.61     4306.85    136.30 o 
  -5 -14   1       68.56       34.08     22.72 o 
  -4 -14   1      447.35      490.32     81.40 o 
  -3 -14   1      702.46      736.42     41.65 o 
  -2 -14   1      259.23      270.72     39.76 o 
  -1 -14   1      296.03      319.94     32.18 o 
   0 -14   1     3286.62     3383.00    119.27 o 
   1 -14   1      307.41      331.30     32.18 o 
   2 -14   1      535.23      628.52     88.98 o 
   3 -14   1      644.81      639.87     41.65 o 
   4 -14   1      405.14      397.55     54.90 o 
   5 -14   1       51.61       71.94     49.22 o 
   6 -14   1     1198.91     1014.71     94.66 o 
   7 -14   1        1.39       20.82     47.33 o 
 -13 -13   1      152.47      164.70     79.51 o 
 -12 -13   1       10.53       24.61     54.90 o 
 -11 -13   1     3224.73     3288.35    177.95 o 
 -10 -13   1      382.63      426.85     33.13 o 
  -9 -13   1      516.45      544.25     25.87 o 
  -8 -13   1       98.12      129.77     20.82 o 
  -7 -13   1      228.76      232.85     68.15 o 
  -6 -13   1      489.56      467.60     41.65 o 
  -5 -13   1     6012.22     6239.72    166.59 o 
  -4 -13   1       87.14       96.55     26.50 o 
  -3 -13   1      199.48      251.78     35.97 o 
  -2 -13   1      797.20      903.02     64.37 o 
  -1 -13   1       64.38      249.89     71.94 o 
   0 -13   1       96.58      119.27     22.72 o 
   1 -13   1     1127.01     1247.57     49.22 o 
   2 -13   1       53.98       49.22     20.82 o 
   3 -13   1     1425.98     1523.96     51.11 o 
   4 -13   1      372.12      359.69     22.72 o 
   5 -13   1      125.51      113.59     24.61 o 
   6 -13   1        0.06      -26.50     35.97 o 
   7 -13   1      779.59      615.26     87.08 o 
   8 -13   1      320.67      230.96     60.58 o 
 -14 -12   1      224.54      202.56     70.05 o 
 -13 -12   1      173.99      123.05     70.05 o 
 -12 -12   1       22.62       13.73     35.80 o 
 -11 -12   1       19.54        2.93      9.08 o 
 -10 -12   1     1760.44     1782.92     55.53 o 
  -9 -12   1     1173.86     1172.64     34.09 o 
  -8 -12   1     2339.08     2503.36    120.21 o 
  -7 -12   1       15.25       -1.81      9.08 o 
  -6 -12   1      179.31      208.24     47.33 o 
  -5 -12   1      477.08      467.60     37.86 o 
  -4 -12   1     1903.56     2074.86     66.26 o 
  -3 -12   1     1502.87     1573.18     56.79 o 
  -2 -12   1     2569.67     2544.35     73.83 o 
  -1 -12   1     1558.78     1660.27     64.37 o 
   0 -12   1      356.33      461.92     37.86 o 
   1 -12   1     2679.01     2900.26     83.30 o 
   2 -12   1     6225.39     6531.26    157.13 o 
   3 -12   1      774.73      747.78     34.08 o 
   4 -12   1     2422.26     2472.41     75.72 o 
   5 -12   1       64.80       30.29     20.82 o 
   6 -12   1       20.34        1.89     22.72 o 
   7 -12   1      299.41      301.01     34.08 o 
   8 -12   1      428.15      475.17     49.22 o 
   9 -12   1      880.91      942.77     96.55 o 
 -15 -11   1      625.96      564.15    109.80 o 
 -14 -11   1      935.84      799.47     88.03 o 
 -13 -11   1     2375.37     2422.98    141.77 o 
 -12 -11   1        0.06       -4.82     35.02 o 
 -11 -11   1      171.46      153.52     15.66 o 
 -10 -11   1      882.32      928.23     27.26 o 
  -9 -11   1     2547.71     2761.62     65.87 o 
  -8 -11   1      526.30      507.24     30.29 o 
  -7 -11   1     6205.52     6705.60    186.20 o 
  -6 -11   1        2.45       -2.10     27.45 o 
  -5 -11   1        0.07      196.88    234.75 o 
  -4 -11   1     1704.41     1823.07     96.55 o 
  -3 -11   1      523.68      549.00     30.29 o 
  -2 -11   1     2991.06     3371.65     88.98 o 
  -1 -11   1     6094.58     6641.06    170.38 o 
   0 -11   1      102.13       75.72     15.14 o 
   1 -11   1     1473.52     1499.35     56.79 o 
   2 -11   1      871.62      976.85     28.40 o 
   3 -11   1     2666.93     2709.05     68.15 o 
   4 -11   1       96.90      104.12     13.25 o 
   5 -11   1     1655.44     1760.60     68.15 o 
   6 -11   1       45.55       20.82     20.82 o 
   7 -11   1        9.64       -1.89     20.82 o 
   8 -11   1      778.81      798.90     54.90 o 
   9 -11   1      426.99      365.37     45.43 o 
  10 -11   1       63.32       28.40     35.97 o 
 -15 -10   1      294.19      289.65     81.40 o 
 -14 -10   1      703.13      656.58     63.49 o 
 -13 -10   1      127.85      156.81     24.09 o 
 -12 -10   1     3276.58     3496.57    128.58 o 
 -11 -10   1      180.57      206.98     33.13 o 
 -10 -10   1       51.00       48.07     14.20 o 
  -9 -10   1     2948.36     3039.28     75.61 o 
  -8 -10   1     1023.98      976.40     42.27 o 
  -7 -10   1     2215.53     2206.31     79.24 o 
  -6 -10   1    14849.72    15356.13    453.40 o 
  -5 -10   1        0.68        7.95      5.51 o 
  -4 -10   1      446.91     1219.17    348.33 o 
  -3 -10   1     3754.10     3663.19    153.34 o 
  -2 -10   1      499.98      615.26     43.54 o 
  -1 -10   1     1137.68     1122.62     34.08 o 
   0 -10   1     7312.48     7379.38    174.17 o 
   1 -10   1      715.46      736.42     22.72 o 
   2 -10   1      149.16      155.24     11.36 o 
   3 -10   1     1258.81     1253.24     32.18 o 
   4 -10   1     1448.34     1459.59     45.43 o 
   5 -10   1       92.18       90.87      7.57 o 
   6 -10   1     3787.71     3839.25    121.16 o 
   7 -10   1       76.70       81.40     22.72 o 
   8 -10   1      714.76      630.41     45.43 o 
   9 -10   1      648.74      653.13     47.33 o 
  10 -10   1      101.43       87.08     32.18 o 
  11 -10   1       11.87       43.54     47.33 o 
 -15  -9   1      469.13      389.98     79.51 o 
 -14  -9   1     1027.50     1020.03     72.89 o 
 -13  -9   1      173.48      108.44     22.29 o 
 -12  -9   1       28.68       21.80     43.54 o 
 -11  -9   1      701.57      763.61     55.85 o 
 -10  -9   1     1413.29     1509.75     44.49 o 
  -9  -9   1       13.61       20.07      9.45 o 
  -8  -9   1       97.94       85.36     10.16 o 
  -7  -9   1        0.13       -7.57     10.16 o 
  -6  -9   1      618.17      584.65     20.46 o 
  -5  -9   1     7563.25     7701.21    319.94 o 
  -4  -9   1     2789.25     2774.83     80.02 o 
  -3  -9   1     1699.72     1783.32     83.30 o 
  -2  -9   1     2104.28     2190.34     64.37 o 
  -1  -9   1      257.35      259.36     18.93 o 
   0  -9   1      361.26      331.30     18.93 o 
   1  -9   1     2979.21     2972.20     62.47 o 
   2  -9   1     1497.38     1508.82     34.08 o 
   3  -9   1     2214.52     2226.31     51.11 o 
   4  -9   1      387.34      386.20     15.14 o 
   5  -9   1       40.39       45.43      3.79 o 
   6  -9   1        7.24        7.57     15.14 o 
   7  -9   1     3667.36     3759.73    130.63 o 
   8  -9   1      107.03      140.09     26.50 o 
   9  -9   1      418.58      397.55     35.97 o 
  10  -9   1      349.93      287.75     37.86 o 
  11  -9   1       62.09       62.47     47.33 o 
  12  -9   1       39.95       32.18     56.79 o 
 -16  -8   1     1582.40     1546.68    166.59 o 
 -15  -8   1      340.44      367.27     90.87 o 
 -14  -8   1     1358.91     1308.23     65.69 o 
 -13  -8   1      478.35      492.21     33.96 o 
 -12  -8   1      266.07      226.29     47.33 o 
 -11  -8   1       91.96       76.77     18.56 o 
 -10  -8   1     2576.04     2634.97     62.15 o 
  -9  -8   1     3144.91     3461.33     80.18 o 
  -8  -8   1     7358.44     7874.75    188.37 o 
  -7  -8   1     1126.87     1135.19     34.50 o 
  -6  -8   1        0.14       15.14     14.20 o 
  -5  -8   1      802.96      680.72     43.54 o 
  -4  -8   1     3837.34     3863.82    136.30 o 
  -3  -8   1     1990.07     1876.08     92.76 o 
  -2  -8   1    12964.76    12888.35    566.04 o 
  -1  -8   1       93.34       64.37     11.36 o 
   0  -8   1     2169.11     2262.28     56.79 o 
   1  -8   1     1031.60     1058.25     24.61 o 
   2  -8   1     6467.12     6247.29    123.05 o 
   3  -8   1      360.12      371.05     15.14 o 
   4  -8   1     5812.31     5836.49    113.59 o 
   5  -8   1       28.39       28.40      3.79 o 
   6  -8   1       10.40       16.34     12.25 o 
   7  -8   1      250.42      254.91     44.49 o 
   8  -8   1      904.12      884.77     36.49 o 
   9  -8   1     1103.30     1121.59    118.32 o 
  10  -8   1     2174.84     2178.98    104.12 o 
  11  -8   1       23.44       15.14     34.08 o 
  12  -8   1      196.18      160.92     53.01 o 
  13  -8   1      179.31      136.30     60.58 o 
 -16  -7   1      119.17       66.26     66.26 o 
 -15  -7   1      513.25      433.52     54.90 o 
 -14  -7   1      448.04      465.44     96.55 o 
 -13  -7   1     1989.78     2042.44     98.44 o 
 -12  -7   1        5.11       11.74     19.95 o 
 -11  -7   1      631.08      633.05     59.63 o 
 -10  -7   1      525.19      541.00     33.65 o 
  -9  -7   1     6096.98     6311.16    134.21 o 
  -8  -7   1       65.87       68.26      8.83 o 
  -7  -7   1    11021.84    11491.77    287.75 o 
  -6  -7   1       68.25       58.47     22.72 o 
  -5  -7   1      219.86      264.52     35.02 o 
  -4  -7   1      146.18      105.83      9.74 o 
  -3  -7   1      884.04      853.32     29.76 o 
  -2  -7   1     8559.73     9225.17    355.91 o 
  -1  -7   1    14614.94    13916.32    357.80 o 
   0  -7   1        9.11        1.89      3.79 o 
   1  -7   1      414.79      401.34     13.25 o 
   2  -7   1     2155.44     2177.09     43.54 o 
   3  -7   1     3772.42     3863.86     73.83 o 
   4  -7   1     5427.33     5606.95     92.74 o 
   5  -7   1     9649.04     9751.55    149.74 o 
   6  -7   1      567.28      551.13     32.18 o 
   7  -7   1      157.47      177.55     18.25 o 
   8  -7   1     1192.86     1271.36     53.95 o 
   9  -7   1      502.37      508.06     32.63 o 
  10  -7   1      320.17      325.62     35.97 o 
  11  -7   1     7577.96     7722.03    316.15 o 
  12  -7   1      198.37      136.30     45.43 o 
  13  -7   1        0.16      -35.97     45.43 o 
 -16  -6   1        6.45      -24.61     53.01 o 
 -15  -6   1      636.97      518.71     51.11 o 
 -14  -6   1      315.78      273.25     65.31 o 
 -13  -6   1      986.93      984.54     47.49 o 
 -12  -6   1     7525.24     7901.33    247.68 o 
 -11  -6   1      816.44      780.89     67.21 o 
 -10  -6   1      658.99      602.35     27.51 o 
  -9  -6   1     7418.43     7485.09    123.04 o 
  -8  -6   1     1177.17     1154.71     29.24 o 
  -7  -6   1      432.08      444.90     14.20 o 
  -6  -6   1    11767.68    11373.46    254.93 o 
  -5  -6   1      103.35       63.64      6.77 o 
  -4  -6   1      815.28      997.13     30.93 o 
  -3  -6   1     1474.16     1361.09     42.75 o 
  -2  -6   1       54.10       96.55     18.93 o 
  -1  -6   1     1017.74     1026.07     35.97 o 
   0  -6   1     9418.95     8291.86    189.31 o 
   1  -6   1     1523.42     1660.27     34.08 o 
   2  -6   1     1576.84     1508.82     32.18 o 
   3  -6   1     1917.95     1816.87     35.05 o 
   4  -6   1      404.93      328.89     23.66 o 
   5  -6   1      109.58      123.05      3.79 o 
   6  -6   1     6254.96     6097.92    274.50 o 
   7  -6   1     1005.88     1072.69     35.00 o 
   8  -6   1      856.41      875.37     44.49 o 
   9  -6   1     2618.60     2704.98     78.38 o 
  10  -6   1       79.86       52.66     27.45 o 
  11  -6   1       45.41       43.54     26.50 o 
  12  -6   1     3485.68     3610.18    196.88 o 
  13  -6   1       54.63       11.36     37.86 o 
  14  -6   1      251.95      168.49     53.01 o 
 -16  -5   1      357.41      234.75     66.26 o 
 -15  -5   1      328.27      312.52     34.50 o 
 -14  -5   1      385.16      389.06     30.79 o 
 -13  -5   1       49.51       18.46     15.40 o 
 -12  -5   1        4.37      -12.43     15.35 o 
 -11  -5   1     6909.51     7223.58    188.07 o 
 -10  -5   1     1586.70     1641.57     69.10 o 
  -9  -5   1      822.55      863.15     28.57 o 
  -8  -5   1      581.88      599.01     17.98 o 
  -7  -5   1      270.19      312.41     11.85 o 
  -6  -5   1      902.33      991.55     22.89 o 
  -5  -5   1     3825.54     3262.46     75.63 o 
  -4  -5   1     1358.49     1221.86     31.82 o 
  -3  -5   1     4818.62     4421.05    146.72 o 
  -2  -5   1     4294.74     4207.01    126.45 o 
  -1  -5   1        1.25       -3.79      9.47 o 
   0  -5   1     1128.62     1077.18     30.29 o 
   1  -5   1     7610.65     7010.22    164.70 o 
   2  -5   1     1744.46     1569.01    122.11 o 
   3  -5   1     7217.30     7004.09    619.05 o 
   4  -5   1    19928.19    21554.13   1338.44 o 
   5  -5   1     1221.37     1435.18     29.12 o 
   6  -5   1      306.99      331.51     19.88 o 
   7  -5   1     6442.81     6565.06    141.04 o 
   8  -5   1     5443.17     5738.45    123.13 o 
   9  -5   1     1225.50     1287.89     44.78 o 
  10  -5   1       34.14       47.03     24.61 o 
  11  -5   1     1031.42      933.90     76.67 o 
  12  -5   1      144.31      162.81     37.86 o 
  13  -5   1     1723.17     1743.56    113.59 o 
  14  -5   1      455.97      442.99     60.58 o 
 -16  -4   1     2308.30     2341.61    147.70 o 
 -15  -4   1       82.01       98.07     26.26 o 
 -14  -4   1      397.69      418.88     32.04 o 
 -13  -4   1      924.62      817.68     56.79 o 
 -12  -4   1      580.91      576.17     30.10 o 
 -11  -4   1      657.25      635.62     42.60 o 
 -10  -4   1     6952.25     7108.23    151.90 o 
  -9  -4   1     6103.63     6505.09    137.18 o 
  -8  -4   1     5305.90     5250.00    106.26 o 
  -7  -4   1     1607.06     1611.88     30.39 o 
  -6  -4   1     2566.67     2736.25     48.67 o 
  -5  -4   1      407.40      369.50     12.01 o 
  -4  -4   1    12124.13    11564.55    255.34 o 
  -3  -4   1    10106.24     9830.96    272.41 o 
  -2  -4   1    19363.18    17927.64    558.78 o 
  -1  -4   1      111.25       96.55     17.04 o 
   0  -4   1     1425.82     1395.23     34.08 o 
   1  -4   1      568.76      435.42     13.25 o 
   2  -4   1    11792.88    10437.79    213.43 o 
   3  -4   1       38.76       14.63      5.32 o 
   4  -4   1    15504.52    14835.22   1062.04 o 
   5  -4   1     1783.81     1834.14    210.14 o 
   6  -4   1      357.73      431.79     13.96 o 
   7  -4   1     2165.12     2070.05     52.83 o 
   8  -4   1     2044.00     2050.80    120.21 o 
   9  -4   1     3510.52     3430.04    332.24 o 
  10  -4   1     3599.87     3737.48    120.51 o 
  11  -4   1       11.33       21.77     18.02 o 
  12  -4   1      518.42      509.00     47.33 o 
  13  -4   1      170.14      132.52     37.86 o 
  14  -4   1      507.38      541.43     62.47 o 
  15  -4   1       52.11       30.29     39.76 o 
 -16  -3   1      643.69      583.58     68.15 o 
 -15  -3   1      563.37      507.07    149.56 o 
 -14  -3   1      726.05      594.84     42.27 o 
 -13  -3   1     3930.07     3727.88    125.49 o 
 -12  -3   1       35.92       47.69     32.18 o 
 -11  -3   1        2.41       11.36     13.39 o 
 -10  -3   1     1708.78     1717.26     44.11 o 
  -9  -3   1     4015.86     4076.90     87.61 o 
  -8  -3   1     1229.61     1247.10     32.78 o 
  -7  -3   1    13342.71    13096.31    253.67 o 
  -6  -3   1      313.84      315.63     10.41 o 
  -5  -3   1       70.92       65.76      3.52 o 
  -4  -3   1     3410.52     3148.10     88.98 o 
  -3  -3   1     6111.50     5818.89    120.94 o 
  -2  -3   1     6685.67     6458.06    160.73 o 
  -1  -3   1      797.88      686.57     22.06 o 
   0  -3   1      216.10      212.03      9.47 o 
   1  -3   1    21453.35    19933.24    764.82 o 
   2  -3   1      438.00      387.90     11.67 o 
   3  -3   1     3677.19     3666.67    255.57 o 
   4  -3   1     1514.80     1466.68     87.08 o 
   5  -3   1    14926.03    15149.37    321.77 o 
   6  -3   1      220.05      243.69      8.62 o 
   7  -3   1        0.93       26.68     17.98 o 
   8  -3   1     2094.91     2133.44     45.43 o 
   9  -3   1     1043.15     1048.33     28.02 o 
  10  -3   1      170.36      160.13     13.39 o 
  11  -3   1     8143.13     8632.13    208.13 o 
  12  -3   1      518.56      447.43     24.10 o 
  13  -3   1       33.70       38.81     17.40 o 
  14  -3   1      392.88      381.67     33.96 o 
  15  -3   1      274.93      221.49     51.11 o 
 -16  -2   1        1.72       40.83     46.05 o 
 -15  -2   1     1054.05      991.79    113.59 o 
 -14  -2   1        6.71       15.14     10.16 o 
 -13  -2   1      765.78      668.52     53.01 o 
 -12  -2   1     3490.05     3622.56     93.10 o 
 -11  -2   1      329.04      327.41     17.04 o 
 -10  -2   1      812.39      772.40     23.11 o 
  -9  -2   1      633.86      555.38     21.77 o 
  -8  -2   1     1377.43     1285.19     28.40 o 
  -7  -2   1       79.48       86.63      6.57 o 
  -6  -2   1     3701.50     2988.15     53.22 o 
  -5  -2   1     1863.47     1813.52     48.27 o 
  -4  -2   1     4245.17     4244.39     81.94 o 
  -3  -2   1     6165.81     5725.11     98.59 o 
  -2  -2   1        0.66        5.68      3.79 o 
  -1  -2   1       62.26       58.95      3.15 o 
   1  -2   1       22.34       29.05      6.63 o 
   2  -2   1     9576.88     9481.96    218.86 o 
   3  -2   1     4331.20     4283.14    138.20 o 
   4  -2   1       23.62        8.71      3.15 o 
   5  -2   1        1.07       -0.95      4.02 o 
   6  -2   1    13691.20    13626.64    554.68 o 
   7  -2   1     2834.10     3329.22     74.07 o 
   8  -2   1     1485.58     1486.53     52.06 o 
   9  -2   1     1449.05     1558.79     39.47 o 
  10  -2   1     1265.42     1198.72     29.42 o 
  11  -2   1       93.95      109.72     13.63 o 
  12  -2   1     4409.43     4536.18    131.74 o 
  13  -2   1     1421.10     1448.93     51.75 o 
  14  -2   1      115.12      128.83     64.37 o 
  15  -2   1      187.83      171.36     26.61 o 
  16  -2   1        6.93       26.50     87.08 o 
 -16  -1   1      594.98      562.26     64.57 o 
 -15  -1   1      385.00      297.04     39.89 o 
 -14  -1   1     1390.71     1472.59     51.76 o 
 -13  -1   1      163.09      169.20     16.05 o 
 -12  -1   1       30.08       26.33     13.25 o 
 -11  -1   1     4033.90     4142.61     91.83 o 
 -10  -1   1     2240.66     2365.60     52.06 o 
  -9  -1   1      912.96      849.73     21.34 o 
  -8  -1   1      575.33      547.05     23.66 o 
  -7  -1   1      963.07     1262.92     35.02 o 
  -6  -1   1        6.61       -1.62      8.52 o 
  -5  -1   1    16278.18    15576.86    278.37 o 
  -4  -1   1    11613.82    11270.75    203.48 o 
  -3  -1   1     5016.60     4769.10     93.05 o 
  -2  -1   1      334.59      305.43     10.86 o 
  -1  -1   1        4.49       14.77      2.84 o 
   0  -1   1      427.36      405.13     18.93 o 
   2  -1   1    15987.28    16933.12    311.13 o 
   3  -1   1     8034.99     8556.57    354.96 o 
   4  -1   1     5131.97     5711.96     97.74 o 
   5  -1   1       99.55      118.74     12.31 o 
   6  -1   1        0.73        1.89      7.57 o 
   7  -1   1    11624.86    12620.45    253.87 o 
   8  -1   1     2704.90     2992.32     73.83 o 
   9  -1   1     4119.61     4226.96     85.65 o 
  10  -1   1      300.41      345.84     45.43 o 
  11  -1   1      194.55      189.70     14.01 o 
  12  -1   1      122.76      135.71     15.40 o 
  13  -1   1     2129.35     2137.12     65.14 o 
  14  -1   1      961.85      955.15     48.19 o 
  15  -1   1     1076.11      965.02     56.40 o 
  16  -1   1      134.24      170.38     62.47 o 
 -16   0   1     2296.78     2415.62    236.64 o 
 -15   0   1     1452.31     1466.35     83.57 o 
 -14   0   1     1804.55     1810.70     79.51 o 
 -13   0   1      313.18      309.85     23.66 o 
 -12   0   1      356.21      323.95     19.55 o 
 -11   0   1      718.84      675.70     23.11 o 
 -10   0   1     3790.14     3819.21     80.94 o 
  -9   0   1     1769.69     1788.94    123.05 o 
  -8   0   1     5423.09     5646.72    127.79 o 
  -7   0   1     3700.86     3879.31    111.69 o 
  -6   0   1     1083.83     1212.04     23.98 o 
  -5   0   1     2181.98     2143.16     70.05 o 
  -4   0   1    11095.92    10757.31    246.95 o 
  -3   0   1       42.13       88.53      6.63 o 
  -2   0   1    19738.12    18682.94    469.81 o 
  -1   0   1      337.73      327.60     12.25 o 
   0   0   1      203.76      196.88     13.25 o 
   1   0   1     7578.08     7662.39    619.05 o 
   2   0   1    31960.93    26077.08   1220.20 o 
   3   0   1    14806.02    16215.20    294.93 o 
   4   0   1    15378.68    15730.99   1091.38 o 
   5   0   1        1.51       -1.89      4.02 o 
   6   0   1     1574.90     1795.69     36.92 o 
   7   0   1     2625.01     2581.51     50.03 o 
   8   0   1     2931.84     2833.83     52.16 o 
   9   0   1      198.31      162.72     17.04 o 
  10   0   1     4136.02     4207.50     73.30 o 
  11   0   1        0.05        0.58      8.03 o 
  12   0   1      984.74     1009.79     32.57 o 
  13   0   1      724.40      660.38     29.57 o 
  14   0   1     1269.63     1282.89     56.60 o 
  15   0   1      739.69      736.29     55.85 o 
  16   0   1     2341.41     2007.92    136.64 o 
 -16   1   1      617.95      620.94     94.66 o 
 -15   1   1      528.70      476.58     50.03 o 
 -14   1   1     1151.49     1086.09     57.27 o 
 -13   1   1     1733.26     1990.06     78.56 o 
 -12   1   1       21.02       23.05     11.32 o 
 -11   1   1      569.71      582.34     26.26 o 
 -10   1   1      397.34      423.43     19.88 o 
  -9   1   1     4192.00     4299.76     85.14 o 
  -8   1   1     3800.49     4004.42     72.28 o 
  -7   1   1    29370.13    29553.55    585.76 o 
  -6   1   1       49.38       45.92      5.91 o 
  -5   1   1      468.93      601.26     14.01 o 
  -4   1   1       15.18       22.88      4.02 o 
  -3   1   1      540.61      456.36     27.45 o 
  -2   1   1    33072.33    32492.94   1924.35 o 
   0   1   1      841.29      898.10     42.60 o 
   1   1   1      357.52      364.28     13.19 o 
   2   1   1    10430.83    10347.74    223.24 o 
   3   1   1     3528.33     3398.63     75.72 o 
   4   1   1     9982.53    10029.90    179.21 o 
   5   1   1    14361.90    13325.04    235.32 o 
   6   1   1      133.36      110.76      5.91 o 
   7   1   1      193.39      272.62      9.37 o 
   8   1   1    11493.64    12199.99    204.96 o 
   9   1   1      731.59      679.26     32.18 o 
  10   1   1      398.65      445.32     14.54 o 
  11   1   1     4282.47     4428.44     81.58 o 
  12   1   1       12.42       15.59     10.86 o 
  13   1   1      699.57      689.09     28.64 o 
  14   1   1      833.39      813.06     39.47 o 
  15   1   1        8.91      -13.50     24.61 o 
  16   1   1        0.55       36.38     45.02 o 
 -15   2   1     1087.09     1058.25    126.84 o 
 -14   2   1      146.32      131.24     19.95 o 
 -13   2   1      370.35      350.73     24.09 o 
 -12   2   1     2155.53     2157.56     66.29 o 
 -11   2   1      778.25      784.95     30.79 o 
 -10   2   1     1929.92     1921.47     49.04 o 
  -9   2   1     2126.14     2144.62     98.44 o 
  -8   2   1     1012.29     1070.09     26.77 o 
  -7   2   1      359.05      344.25     11.83 o 
  -6   2   1    17580.48    17268.25    303.73 o 
  -5   2   1     2005.79     1895.14     71.94 o 
  -4   2   1     2483.57     2532.99     57.77 o 
  -3   2   1     3408.00     3544.62    149.56 o 
  -2   2   1    26030.17    27261.30    867.23 o 
  -1   2   1     2379.30     2314.85     57.78 o 
   1   2   1    14578.39    14376.48    449.91 o 
   2   2   1     6331.02     5924.76    141.29 o 
   3   2   1     3841.78     3761.38    174.17 o 
   4   2   1       23.09       14.20      4.02 o 
   5   2   1        4.07        4.16      6.63 o 
   6   2   1    15298.64    14208.12    205.45 o 
   7   2   1     5271.22     5378.03    103.17 o 
   8   2   1     2895.15     2870.68     71.94 o 
   9   2   1     1562.22     1538.26     29.09 o 
  10   2   1        3.46       -4.30     16.09 o 
  11   2   1      237.38      271.05     13.19 o 
  12   2   1     1873.52     1963.16     85.19 o 
  13   2   1      755.72      799.45     29.04 o 
  14   2   1      632.94      612.05     66.26 o 
  15   2   1      454.52      457.71     74.78 o 
  16   2   1      237.92      210.90     38.20 o 
  17   2   1       93.57      117.07     59.63 o 
 -15   3   1      357.16      389.98     81.40 o 
 -14   3   1      595.10      545.22     53.01 o 
 -13   3   1       33.47       23.59     30.29 o 
 -12   3   1       16.16        9.47     11.83 o 
 -11   3   1     1585.09     1663.62     45.45 o 
 -10   3   1      358.61      325.89     17.40 o 
  -9   3   1     2192.89     2225.19     51.52 o 
  -8   3   1     3584.69     3537.17     69.69 o 
  -7   3   1        1.89        1.89      5.68 o 
  -6   3   1       32.63       24.17     16.09 o 
  -5   3   1     8215.77     8274.44    315.20 o 
  -4   3   1      795.53      898.14     42.60 o 
  -3   3   1    12548.49    12339.38    301.84 o 
  -2   3   1    16023.30    15699.51    544.56 o 
  -1   3   1     8803.28     9023.02    205.59 o 
   0   3   1     3248.03     3297.17     80.49 o 
   1   3   1    43752.57    41904.19   1633.76 o 
   2   3   1    14259.34    13913.51    419.27 o 
   3   3   1     9972.60     9467.78    279.16 o 
   4   3   1     2758.57     2628.03     52.49 o 
   5   3   1     1238.15     1234.58     24.50 o 
   6   3   1     3727.72     3639.09     59.47 o 
   7   3   1    18650.71    18506.12    263.07 o 
   8   3   1     3688.39     3733.41     57.37 o 
   9   3   1     7901.19     8241.42    123.17 o 
  10   3   1      140.36      138.85      9.47 o 
  11   3   1       66.51       70.67      8.62 o 
  12   3   1       98.48       80.12      9.97 o 
  13   3   1     3185.21     3171.11     78.69 o 
  14   3   1     1887.25     1930.01     59.63 o 
  15   3   1     1457.48     1544.73     63.59 o 
  16   3   1      249.71      329.97    129.68 o 
  17   3   1      123.61      132.91     46.81 o 
 -15   4   1      361.54      295.33     90.87 o 
 -14   4   1     1619.39     1499.35    119.27 o 
 -13   4   1       95.43       77.62     39.76 o 
 -12   4   1      197.11      172.27     34.08 o 
 -11   4   1      525.41      573.40     33.31 o 
 -10   4   1     1466.16     1556.61     45.43 o 
  -9   4   1      228.83      186.69     15.14 o 
  -8   4   1    10840.99    10998.47    227.44 o 
  -7   4   1      398.42      432.87     38.81 o 
  -6   4   1       13.71       24.61      9.45 o 
  -5   4   1      182.99      143.48     10.46 o 
  -4   4   1     5201.05     5262.86    112.77 o 
  -3   4   1     3434.10     3080.56    132.52 o 
  -2   4   1     9068.34     8349.27    164.22 o 
  -1   4   1     2324.95     2203.78     40.68 o 
   0   4   1       88.08      146.72      5.35 o 
   1   4   1     1389.39     1356.53     45.28 o 
   2   4   1     4668.04     4362.63    121.79 o 
   3   4   1     1282.45     1208.94     48.27 o 
   4   4   1     8009.43     7620.77    190.26 o 
   5   4   1       89.68       65.90     19.88 o 
   6   4   1      758.03      760.77     20.82 o 
   7   4   1     3828.77     3989.75     72.10 o 
   8   4   1     1537.09     1476.27     29.34 o 
   9   4   1      448.71      450.11     21.77 o 
  10   4   1     4965.86     5106.73     96.55 o 
  11   4   1      226.87      210.17     11.32 o 
  12   4   1      253.95      248.52     36.92 o 
  13   4   1      669.55      660.16     30.44 o 
  14   4   1      479.46      427.83     32.78 o 
  15   4   1     1033.14     1065.23     65.83 o 
  16   4   1     3049.45     3140.95    189.56 o 
  17   4   1       45.64       41.32     43.29 o 
 -14   5   1      451.00      388.09     58.69 o 
 -13   5   1     2406.33     2589.79    128.73 o 
 -12   5   1       16.85       -1.89     30.29 o 
 -11   5   1      321.89      303.77     29.10 o 
 -10   5   1        3.78       13.61     20.31 o 
  -9   5   1     1252.51     1309.45     47.74 o 
  -8   5   1      883.71      904.03     37.86 o 
  -7   5   1     6502.75     6613.97    137.97 o 
  -6   5   1        1.36        2.62     21.77 o 
  -5   5   1        0.78        8.33     13.25 o 
  -4   5   1     6931.77     7165.76    150.94 o 
  -3   5   1     1031.88      969.02     27.65 o 
  -2   5   1       29.22       15.90      5.22 o 
  -1   5   1    18503.71    17380.92    294.07 o 
   0   5   1      774.53      797.02     18.03 o 
   1   5   1      925.15      852.58     23.34 o 
   2   5   1     3432.35     3335.03    101.63 o 
   3   5   1     5140.70     5337.61    166.24 o 
   4   5   1      518.62      445.15     20.92 o 
   5   5   1    15461.82    14900.44    313.31 o 
   6   5   1      185.14      167.05     13.25 o 
   7   5   1        2.27       -4.51     11.36 o 
   8   5   1     2302.94     2213.10     44.06 o 
   9   5   1       54.98       31.61     12.31 o 
  10   5   1       94.36       98.88     19.88 o 
  11   5   1     2896.38     3005.79     59.47 o 
  12   5   1      398.03      381.04     18.93 o 
  13   5   1      210.60      198.50     14.85 o 
  14   5   1      543.81      500.04     34.73 o 
  15   5   1       17.61       65.08     38.81 o 
  16   5   1      127.83       68.12     36.79 o 
  17   5   1     2961.18     2797.92    173.96 o 
 -14   6   1      158.61       87.08     62.47 o 
 -13   6   1       23.61      -11.36     35.97 o 
 -12   6   1     1964.81     2122.19    117.37 o 
 -11   6   1      108.55       94.66     32.18 o 
 -10   6   1      541.67      518.66     32.49 o 
  -9   6   1      286.06      269.39     24.02 o 
  -8   6   1      152.54      169.90     19.72 o 
  -7   6   1      121.13       76.34     14.33 o 
  -6   6   1     5975.77     5962.70    133.50 o 
  -5   6   1     1956.14     1881.29     42.85 o 
  -4   6   1     1308.53     1198.30     35.00 o 
  -3   6   1     1486.17     1386.95     42.60 o 
  -2   6   1     5098.00     5461.79    130.63 o 
  -1   6   1       18.96       25.17      4.87 o 
   0   6   1    11168.89    10388.76    203.74 o 
   1   6   1     1048.71     1004.60     25.80 o 
   2   6   1     2571.06     2402.07     59.34 o 
   3   6   1     1893.21     1856.34     60.02 o 
   4   6   1     1324.44     1692.89     80.46 o 
   5   6   1      342.79      334.51     27.45 o 
   6   6   1    11642.71    11642.15    194.12 o 
   7   6   1       32.04       31.09     15.14 o 
   8   6   1     1232.30     1160.98     32.18 o 
   9   6   1     2891.45     2951.25     82.35 o 
  10   6   1        7.03       -4.66      6.92 o 
  11   6   1      625.69      638.81     31.24 o 
  12   6   1     6660.21     6835.77    176.06 o 
  13   6   1     2305.03     2252.24     98.44 o 
  14   6   1      246.29      244.07     33.18 o 
  15   6   1       64.93       62.47     32.18 o 
  16   6   1       12.48      -30.29     34.08 o 
  17   6   1        3.95      -17.04     53.01 o 
 -13   7   1        6.93       18.93     41.65 o 
 -12   7   1       48.48       34.08     34.08 o 
 -11   7   1     3561.51     3721.87    168.49 o 
 -10   7   1      912.09      895.45     49.22 o 
  -9   7   1     2262.03     2404.26     90.87 o 
  -8   7   1      662.08      628.52     35.97 o 
  -7   7   1        0.55        0.00     17.04 o 
  -6   7   1       16.80       22.72     15.14 o 
  -5   7   1     9948.10    10084.65    229.07 o 
  -4   7   1     5203.56     5478.56    125.64 o 
  -3   7   1     4929.64     4820.97     95.43 o 
  -2   7   1      176.42      173.40      9.45 o 
  -1   7   1     1417.30     1519.54     32.38 o 
   0   7   1       29.47       15.14      5.35 o 
   1   7   1     4996.05     4523.25     99.46 o 
   2   7   1     2806.61     2757.45    107.91 o 
   3   7   1    10661.14    10896.04    330.12 o 
   4   7   1       62.25      104.24     16.79 o 
   5   7   1      115.73       73.83     14.01 o 
   6   7   1      563.04      493.55     18.03 o 
   7   7   1     2658.37     2418.91     48.67 o 
   8   7   1      131.06      119.55      9.97 o 
   9   7   1    11664.39    12143.04    236.02 o 
  10   7   1       59.08       64.30     11.45 o 
  11   7   1      549.59      524.33     42.60 o 
  12   7   1     1602.52     1607.77     44.11 o 
  13   7   1     1885.31     1946.83     56.82 o 
  14   7   1     1290.23     1244.68     61.86 o 
  15   7   1     1889.77     1811.71    124.95 o 
  16   7   1        4.64        5.68     35.97 o 
 -12   8   1       60.03       64.37     53.01 o 
 -11   8   1      210.01      179.85     49.22 o 
 -10   8   1     2036.97     2044.57    100.34 o 
  -9   8   1     1174.73     1088.54     54.90 o 
  -8   8   1     3178.34     3208.84    113.59 o 
  -7   8   1       41.10       26.50     17.04 o 
  -6   8   1      481.66      467.60     30.29 o 
  -5   8   1     3299.62     3369.75     92.76 o 
  -4   8   1     3091.30     3193.69     87.08 o 
  -3   8   1     1698.17     1744.33    155.24 o 
  -2   8   1    10577.06    10520.69    204.28 o 
  -1   8   1       13.14        7.57      7.57 o 
   0   8   1     1624.00     1723.67     35.54 o 
   1   8   1       98.74       74.42     12.31 o 
   2   8   1     9252.38     9347.35    211.71 o 
   3   8   1     4232.35     4439.11    166.59 o 
   4   8   1     9611.40     9251.04    260.16 o 
   5   8   1      485.82      560.90     22.89 o 
   6   8   1      336.82      356.83     50.17 o 
   7   8   1      587.31      570.91     18.17 o 
   8   8   1     3980.35     4109.32     88.70 o 
   9   8   1     3104.45     3124.29     70.33 o 
  10   8   1    12739.45    13640.89    295.33 o 
  11   8   1       62.71       72.53     12.60 o 
  12   8   1      542.94      538.43     31.27 o 
  13   8   1     2160.50     2159.40     66.41 o 
  14   8   1      653.06      593.76     45.43 o 
  15   8   1      236.51      213.92     43.54 o 
  16   8   1     1634.35     1573.18    168.49 o 
 -12   9   1       65.72      157.13     47.33 o 
 -11   9   1       46.77       -5.68     47.33 o 
 -10   9   1     1376.66     1300.57     73.83 o 
  -9   9   1     1143.72     1181.31     66.26 o 
  -8   9   1      660.90      628.52     41.65 o 
  -7   9   1     3873.45     3844.92    134.41 o 
  -6   9   1       58.84       -1.89     24.61 o 
  -5   9   1      170.22      157.13     20.82 o 
  -4   9   1     1881.20     2021.85     60.58 o 
  -3   9   1       85.45       94.66      9.47 o 
  -2   9   1     1274.55     1288.08     32.18 o 
  -1   9   1     8980.54     8875.46    172.28 o 
   0   9   1      392.49      362.04     16.69 o 
   1   9   1      181.41      170.20     19.88 o 
   2   9   1     3211.21     3194.84     79.08 o 
   3   9   1      714.16      739.46     22.01 o 
   4   9   1     1331.31     1285.55     39.22 o 
   5   9   1     4383.79     4604.50    120.54 o 
   6   9   1      737.90      725.08     36.92 o 
   7   9   1      220.96      268.00     63.42 o 
   8   9   1     1747.90     1679.63     45.02 o 
   9   9   1     1323.38     1433.95     89.92 o 
  10   9   1      210.70      219.22     15.75 o 
  11   9   1     3858.77     3994.68    105.46 o 
  12   9   1      845.10      801.55     36.92 o 
  13   9   1       37.42       56.87     14.48 o 
  14   9   1      691.29      690.67     51.36 o 
  15   9   1      116.94       92.76     34.08 o 
  16   9   1       82.68       24.61     62.47 o 
 -11  10   1      199.17      208.24     62.47 o 
 -10  10   1      226.04      210.14     39.76 o 
  -9  10   1     1014.06      865.16     64.37 o 
  -8  10   1      462.79      414.59     34.08 o 
  -7  10   1        7.49      -18.93     26.50 o 
  -6  10   1     4976.73     5266.66    183.63 o 
  -5  10   1      169.12      176.06     24.61 o 
  -4  10   1      240.00      238.53     20.82 o 
  -3  10   1     1191.95     1211.60     37.86 o 
  -2  10   1       51.91       47.33     11.36 o 
  -1  10   1       33.56       37.86      7.57 o 
   0  10   1     2806.54     2657.94     85.19 o 
   1  10   1     2694.57     2779.10     85.19 o 
   2  10   1      717.55      757.25     47.33 o 
   3  10   1     2818.68     2688.84     94.93 o 
   4  10   1      197.65      193.32     10.41 o 
   5  10   1      165.59      185.34     16.09 o 
   6  10   1     3515.16     3463.76    100.86 o 
   7  10   1      901.31      908.35     33.82 o 
   8  10   1     2061.67     2095.70     51.39 o 
   9  10   1      796.80      830.62     29.36 o 
  10  10   1       21.53       45.08     13.19 o 
  11  10   1      140.80      135.86     15.40 o 
  12  10   1     1743.85     1873.58     56.46 o 
  13  10   1      762.71      763.65     50.03 o 
  14  10   1      707.10      667.38     50.38 o 
  15  10   1      275.34      183.63     66.26 o 
  16  10   1       66.19       51.11     68.15 o 
 -10  11   1      791.28      679.63     71.94 o 
  -9  11   1      958.75      878.41     62.47 o 
  -8  11   1      167.23      100.34     28.40 o 
  -7  11   1       29.11       37.86     28.40 o 
  -6  11   1      592.39      617.16     39.76 o 
  -5  11   1     3231.23     3205.05    117.37 o 
  -4  11   1      498.61      509.25     34.08 o 
  -3  11   1     2219.35     2320.96     64.37 o 
  -2  11   1      451.57      456.24     20.82 o 
  -1  11   1     1852.56     1779.53     71.94 o 
   0  11   1      221.73      227.17     20.82 o 
   1  11   1     1582.01     1671.62     94.66 o 
   2  11   1     1479.29     1395.23    102.23 o 
   3  11   1     2052.25     2311.50    130.63 o 
   4  11   1      837.75      789.43     64.37 o 
   5  11   1      236.61      247.73    156.18 o 
   6  11   1     4258.33     4282.74    111.62 o 
   7  11   1     5354.55     5467.06    155.50 o 
   8  11   1      533.08      636.21     34.08 o 
   9  11   1     4380.21     4437.06    107.01 o 
  10  11   1       32.04       18.48     14.85 o 
  11  11   1      200.47      313.32    105.07 o 
  12  11   1       77.09       86.65     18.79 o 
  13  11   1      381.17      389.09     40.62 o 
  14  11   1      360.38      378.66     52.14 o 
  15  11   1     1639.94     1612.94    200.67 o 
  -9  12   1      527.18      494.10     70.05 o 
  -8  12   1      909.73      815.93     64.37 o 
  -7  12   1       67.72       53.01     32.18 o 
  -6  12   1       13.67       18.93     26.50 o 
  -5  12   1      314.84      253.68     30.29 o 
  -4  12   1     1118.27     1181.31     53.01 o 
  -3  12   1      850.26      865.16     35.97 o 
  -2  12   1     4721.96     4969.44    119.27 o 
  -1  12   1       39.24       32.18     15.14 o 
   0  12   1      609.36      503.57     47.33 o 
   1  12   1     1485.45     1510.71     73.83 o 
   2  12   1      308.49      282.07     24.61 o 
   3  12   1     2015.82     2152.48    123.05 o 
   4  12   1      392.23      371.05     43.54 o 
   5  12   1        0.62      -13.25     28.40 o 
   6  12   1      141.16      130.32     34.08 o 
   7  12   1     1004.53     1189.44     52.06 o 
   8  12   1      623.77      656.06     41.29 o 
   9  12   1     1487.69     1455.41     55.29 o 
  10  12   1     3391.68     3519.60     94.37 o 
  11  12   1       57.95       44.10     16.32 o 
  12  12   1       55.42       56.84     27.22 o 
  13  12   1        4.67      -12.52     56.79 o 
  14  12   1       18.72       43.54     60.58 o 
  15  12   1      219.38      189.31     73.83 o 
  -8  13   1       22.69       24.61     60.58 o 
  -7  13   1      938.07      851.90     87.08 o 
  -6  13   1       78.26       77.62     47.33 o 
  -5  13   1      180.51      176.06     30.29 o 
  -4  13   1      751.21      694.77     43.54 o 
  -3  13   1       14.92        1.89     11.36 o 
  -2  13   1       19.11       13.25     18.93 o 
  -1  13   1     3993.41     4270.88    160.92 o 
   0  13   1        8.08      -15.14     15.14 o 
   1  13   1     1924.07     2078.64    132.52 o 
   2  13   1     1668.76     1624.30     73.83 o 
   3  13   1       32.42       81.40     49.22 o 
   4  13   1      512.86      516.82     60.58 o 
   5  13   1     4489.30     4528.34    263.14 o 
   6  13   1     1241.23     1143.44    100.34 o 
   7  13   1      441.51      481.66     43.54 o 
   8  13   1      594.87      617.86     45.43 o 
   9  13   1       60.63      160.76     35.86 o 
  10  13   1       99.10       84.44     19.55 o 
  11  13   1     3215.49     3217.23    122.94 o 
  12  13   1       61.20       77.62     60.58 o 
  13  13   1       80.39      -37.86     88.98 o 
  14  13   1      509.75      444.88    104.12 o 
  -6  14   1     1223.53     1277.86     98.44 o 
  -5  14   1       37.43       32.18     37.86 o 
  -4  14   1      321.45      225.28     49.22 o 
  -3  14   1      208.16      251.78     45.43 o 
  -2  14   1      504.64      463.81     35.97 o 
  -1  14   1       88.40       62.47     22.72 o 
   0  14   1     5521.17     5828.91    215.82 o 
   1  14   1     1351.73     1334.65     88.98 o 
   2  14   1      962.82      963.60     77.62 o 
   3  14   1      648.03      619.05     47.33 o 
   4  14   1       12.12       66.26     85.19 o 
   5  14   1       19.39      -13.25     34.08 o 
   6  14   1     4150.59     4630.57    232.85 o 
   7  14   1      332.56      352.12     77.62 o 
   8  14   1     1570.70     1602.66    101.28 o 
   9  14   1      323.22      297.22     28.40 o 
  10  14   1        0.04      -22.72     22.72 o 
  11  14   1       51.32       56.79     58.69 o 
  12  14   1     1498.81     1629.98    189.31 o 
  13  14   1      317.60      153.34     75.72 o 
  -5  15   1      850.51      940.88     92.76 o 
  -4  15   1      307.03      289.65     60.58 o 
  -3  15   1     1998.96     2010.49    132.52 o 
  -2  15   1       62.24       47.33     45.43 o 
  -1  15   1      207.85      170.38     24.61 o 
   0  15   1        0.59      -20.82     22.72 o 
   1  15   1     2349.92     2567.07    109.80 o 
   2  15   1     1373.61     1465.27     77.62 o 
   3  15   1     2221.58     2277.42    141.98 o 
   4  15   1      180.28      196.88     35.97 o 
   5  15   1       34.04        1.89     28.40 o 
   6  15   1      633.76      488.42     83.30 o 
   7  15   1     1980.55     1910.16    153.34 o 
   8  15   1     1189.67     1429.31    153.34 o 
   9  15   1     2156.55     2396.69    174.17 o 
  10  15   1        0.76      -49.22     49.22 o 
  11  15   1        7.75       11.36     68.15 o 
  12  15   1       44.34      -70.05     70.05 o 
  -3  16   1        9.86      -35.97     53.01 o 
  -2  16   1     1239.50     1260.82     92.76 o 
  -1  16   1        8.13        5.68     56.79 o 
   0  16   1        6.56      -18.93     24.61 o 
   1  16   1      108.03       81.40     26.50 o 
   2  16   1      730.52      723.17     53.01 o 
   3  16   1      560.69      556.58     45.43 o 
   4  16   1     2183.07     2090.00    176.06 o 
   5  16   1        1.85        9.47     32.18 o 
   6  16   1      102.74       51.11     28.40 o 
   7  16   1      166.65       92.76     53.01 o 
   8  16   1      648.44      700.45     96.55 o 
   9  16   1      637.04      567.94     87.08 o 
  10  16   1     1720.07     1667.84    155.24 o 
  -1  17   1     1365.71     1338.44    141.98 o 
   0  17   1       75.40       35.97     54.90 o 
   1  17   1      135.08       64.37     45.43 o 
   2  17   1      220.17      248.00     60.58 o 
   3  17   1        0.41      -11.36     28.40 o 
   4  17   1       57.21       43.54     28.40 o 
   5  17   1     1762.42     1739.78     94.66 o 
   6  17   1      199.79       92.76     37.86 o 
   7  17   1      288.05      278.29     37.86 o 
   8  17   1      100.99       45.43     41.65 o 
  -7 -17   2      996.60      935.20     81.40 o 
  -6 -17   2       12.44       30.29     54.90 o 
  -5 -17   2       55.96      -54.90     54.90 o 
  -4 -17   2      184.92      191.21     43.54 o 
  -3 -17   2      472.26      486.53     47.33 o 
  -2 -17   2       50.82       62.47     35.97 o 
  -1 -17   2     1716.89     1847.68     88.98 o 
   0 -17   2       13.74        1.89     53.01 o 
   1 -17   2        2.37       64.37     53.01 o 
 -10 -16   2      138.03      109.80     75.72 o 
  -9 -16   2      214.97      117.37     94.66 o 
  -8 -16   2      336.00      391.88     53.01 o 
  -7 -16   2      170.13      138.20     37.86 o 
  -6 -16   2     1961.95     2084.32    107.91 o 
  -5 -16   2      216.77      242.32     30.29 o 
  -4 -16   2      335.19      325.62     35.97 o 
  -3 -16   2      755.02      789.43     51.11 o 
  -2 -16   2      127.62      177.95     32.18 o 
  -1 -16   2        0.79      -13.25     32.18 o 
   0 -16   2     1955.11     2006.71     94.66 o 
   1 -16   2      319.78      314.26     39.76 o 
   2 -16   2       52.81       11.36     41.65 o 
   3 -16   2      444.63      365.37     62.47 o 
 -11 -15   2     2123.23     2432.66    217.71 o 
 -10 -15   2      418.85      499.78     92.76 o 
  -9 -15   2      472.56      507.36     62.47 o 
  -8 -15   2      198.47      162.81     20.82 o 
  -7 -15   2      378.55      308.58     32.18 o 
  -6 -15   2       12.29       -7.57     15.14 o 
  -5 -15   2     3633.82     3638.57    153.34 o 
  -4 -15   2      950.86      904.91     49.22 o 
  -3 -15   2      867.01      957.92     51.11 o 
  -2 -15   2      390.13      401.34     35.97 o 
  -1 -15   2       45.77       26.50     26.50 o 
   0 -15   2       26.08       35.97     28.40 o 
   1 -15   2     1415.69     1531.53     71.94 o 
   2 -15   2     1293.07     1257.03     77.62 o 
   3 -15   2     1027.57     1029.86     87.08 o 
   4 -15   2       89.95       43.54     51.11 o 
   5 -15   2        1.92      -62.47     62.47 o 
 -12 -14   2       40.66      -68.15     68.15 o 
 -11 -14   2       43.90        9.47     60.58 o 
 -10 -14   2      748.08      745.89     66.26 o 
  -9 -14   2       25.40       47.33     26.50 o 
  -8 -14   2      645.12      730.74     37.86 o 
  -7 -14   2        0.26       17.04     15.14 o 
  -6 -14   2       96.75       66.26     30.29 o 
  -5 -14   2      105.68      119.27     22.72 o 
  -4 -14   2     1384.75     1497.46     62.47 o 
  -3 -14   2      371.87      399.45     32.18 o 
  -2 -14   2     1423.02     1618.62     56.79 o 
  -1 -14   2      131.99      109.80     24.61 o 
   0 -14   2      464.20      475.17     54.90 o 
   1 -14   2      320.62      301.01     28.40 o 
   2 -14   2     3449.27     3631.00    143.88 o 
   3 -14   2      999.92     1022.28     64.37 o 
   4 -14   2     2505.18     2661.73    155.24 o 
   5 -14   2       46.47       90.87     43.54 o 
   6 -14   2       74.00      104.12     53.01 o 
   7 -14   2      175.86      164.70     51.11 o 
 -13 -13   2      851.54      812.15    100.34 o 
 -12 -13   2        3.51      -85.19     85.19 o 
 -11 -13   2        3.16        5.68     73.83 o 
 -10 -13   2      122.42       79.51     28.40 o 
  -9 -13   2     1003.69     1008.71     72.89 o 
  -8 -13   2      101.77      100.73     11.83 o 
  -7 -13   2     1482.33     1550.46     60.58 o 
  -6 -13   2      434.79      388.09     28.40 o 
  -5 -13   2       48.80      119.27     88.98 o 
  -4 -13   2      983.67     1082.86     43.54 o 
  -3 -13   2      869.36      829.19     37.86 o 
  -2 -13   2      539.44      602.01     37.86 o 
  -1 -13   2     1510.07     1578.86     53.01 o 
   0 -13   2       18.07       -5.68     17.04 o 
   1 -13   2      347.78      469.49     43.54 o 
   2 -13   2     4560.87     4554.84    151.45 o 
   3 -13   2       85.19      113.59     15.14 o 
   4 -13   2       70.15       75.72     13.25 o 
   5 -13   2     2987.13     3170.97    159.02 o 
   6 -13   2       26.88       28.40     32.18 o 
   7 -13   2       21.92      -13.25     39.76 o 
   8 -13   2      108.98      130.63     51.11 o 
 -14 -12   2       89.50       70.05     64.37 o 
 -13 -12   2      153.40      206.35     79.51 o 
 -12 -12   2     2346.12     2326.44    191.20 o 
 -11 -12   2      241.83      219.09     22.72 o 
 -10 -12   2      197.90      200.19     16.09 o 
  -9 -12   2      648.20      683.84     29.76 o 
  -8 -12   2      270.29      289.66     18.74 o 
  -7 -12   2      177.41      191.32     14.20 o 
  -6 -12   2     2625.16     2799.92    100.34 o 
  -5 -12   2      289.42      331.30     20.82 o 
  -4 -12   2     1691.93     1783.32     66.26 o 
  -3 -12   2     1532.41     1482.31     58.69 o 
  -2 -12   2       67.55       75.72     20.82 o 
  -1 -12   2      108.95      157.13     24.61 o 
   0 -12   2      676.04      685.31     32.18 o 
   1 -12   2      294.13      282.07     34.08 o 
   2 -12   2       13.58       20.82      9.47 o 
   3 -12   2     2424.63     2504.60     68.15 o 
   4 -12   2      316.62      291.54     18.93 o 
   5 -12   2       73.47       56.79      9.47 o 
   6 -12   2     1838.35     1978.31     85.19 o 
   7 -12   2      185.05      189.31     32.18 o 
   8 -12   2      749.44      742.10     79.51 o 
   9 -12   2       85.25       47.33     39.76 o 
 -14 -11   2      202.44      175.00     51.21 o 
 -13 -11   2       25.13       33.53     41.24 o 
 -12 -11   2        0.23       25.29     34.56 o 
 -11 -11   2     3074.12     3135.52     91.77 o 
 -10 -11   2      847.18      880.01     28.42 o 
  -9 -11   2      655.72      734.96     37.86 o 
  -8 -11   2     1782.50     1703.74     44.42 o 
  -7 -11   2       16.59       21.67     30.29 o 
  -6 -11   2       19.59       36.26     29.34 o 
  -5 -11   2     7311.35     7661.45    234.75 o 
  -4 -11   2     1914.97     2099.47     68.15 o 
  -3 -11   2     2168.48     2239.56     58.69 o 
  -2 -11   2     1530.56     1654.59     58.69 o 
  -1 -11   2      128.07      136.30     20.82 o 
   0 -11   2      380.37      442.99     26.50 o 
   1 -11   2     2856.34     2784.78     73.83 o 
   2 -11   2     3591.14     3657.51     81.40 o 
   3 -11   2     2936.46     3047.92     77.62 o 
   4 -11   2      958.33      850.01     32.18 o 
   5 -11   2      241.35      202.56     15.14 o 
   6 -11   2        2.58       11.36     17.04 o 
   7 -11   2     3206.26     3297.81    136.30 o 
   8 -11   2       20.97       17.04     30.29 o 
   9 -11   2     1714.02     1626.19     94.66 o 
  10 -11   2      791.46      607.69     60.58 o 
 -15 -10   2      176.24      138.20     75.72 o 
 -14 -10   2     1185.55     1170.16    147.66 o 
 -13 -10   2      251.10      253.99     52.73 o 
 -12 -10   2       11.23       21.25     28.40 o 
 -11 -10   2       60.37       53.89     16.09 o 
 -10 -10   2     1593.78     1697.83     44.78 o 
  -9 -10   2     3085.44     3298.92     82.30 o 
  -8 -10   2     5726.94     5991.35    153.59 o 
  -7 -10   2     1601.67     1713.23     45.84 o 
  -6 -10   2      823.21      721.38    224.33 o 
  -5 -10   2     1024.94     1079.12     33.39 o 
  -4 -10   2     5789.43     5891.39    145.77 o 
  -3 -10   2     2281.73     2249.03     71.94 o 
  -2 -10   2     6782.26     7250.65    166.59 o 
  -1 -10   2      328.15      389.98     20.82 o 
   0 -10   2       19.16        5.68     13.25 o 
   1 -10   2      423.64      418.38     15.14 o 
   2 -10   2     1836.19     1849.58     49.22 o 
   3 -10   2      459.80      458.13     18.93 o 
   4 -10   2     4762.11     4840.71    111.69 o 
   5 -10   2        1.59       -5.68      7.57 o 
   6 -10   2       30.01       35.97     18.93 o 
   7 -10   2      393.17      384.30     35.97 o 
   8 -10   2      440.75      488.42     39.76 o 
   9 -10   2       56.61       75.72     28.40 o 
  10 -10   2     1891.30     1906.37     96.55 o 
  11 -10   2       87.00      104.12     53.01 o 
 -15  -9   2      273.92      168.49     66.26 o 
 -14  -9   2      873.65      782.66     65.79 o 
 -13  -9   2     3112.40     3196.08    130.93 o 
 -12  -9   2        0.44       -0.87     15.14 o 
 -11  -9   2        1.13       -5.16     25.56 o 
 -10  -9   2       24.88       26.25      3.73 o 
  -9  -9   2      171.07      187.15     10.78 o 
  -8  -9   2      984.31     1010.74     30.09 o 
  -7  -9   2     5507.40     5915.22    123.44 o 
  -6  -9   2      441.91      453.36     35.97 o 
  -5  -9   2      202.99      185.24     11.83 o 
  -4  -9   2     3730.66     3776.77    115.48 o 
  -3  -9   2     1013.97      973.06     30.29 o 
  -2  -9   2     3809.59     3996.37     96.55 o 
  -1  -9   2    12342.70    12292.02    259.36 o 
   0  -9   2      481.15      503.57     22.72 o 
   1  -9   2       69.41       60.58      7.57 o 
   2  -9   2      796.84      787.54     22.72 o 
   3  -9   2      769.93      757.25     22.72 o 
   4  -9   2      352.58      355.91     17.04 o 
   5  -9   2     5970.67     5987.94    123.05 o 
   6  -9   2      383.91      382.63     11.14 o 
   7  -9   2      338.34      348.38     27.09 o 
   8  -9   2      681.37      779.05     98.44 o 
   9  -9   2      173.88      159.02     26.50 o 
  10  -9   2       91.33      107.91     34.08 o 
  11  -9   2     1750.48     1726.52     94.66 o 
  12  -9   2       32.68      -41.65     43.54 o 
 -15  -8   2       85.47       92.76     64.37 o 
 -14  -8   2      143.23       99.35     36.07 o 
 -13  -8   2        7.67       20.73     18.02 o 
 -12  -8   2     4713.26     5003.59    186.25 o 
 -11  -8   2       43.30       36.13     14.33 o 
 -10  -8   2      761.38      769.21     34.32 o 
  -9  -8   2     5614.67     5733.16    105.99 o 
  -8  -8   2       74.54       72.26     13.25 o 
  -7  -8   2      598.17      619.00     44.49 o 
  -6  -8   2    17552.21    18579.75    347.62 o 
  -5  -8   2     2820.44     3001.37     61.60 o 
  -4  -8   2     1383.08     1366.02     35.85 o 
  -3  -8   2     2617.26     2360.72     70.05 o 
  -2  -8   2       42.72       24.61      9.47 o 
  -1  -8   2      264.35      191.21     13.25 o 
   0  -8   2    17784.83    17229.28    371.05 o 
   1  -8   2      662.17      647.45     18.93 o 
   2  -8   2      511.18      482.75     17.04 o 
   3  -8   2      141.74      113.59      9.47 o 
   4  -8   2      333.12      357.70     33.13 o 
   5  -8   2      122.11      102.68     12.31 o 
   6  -8   2     3909.60     3896.50     70.48 o 
   7  -8   2      950.67      909.91     53.95 o 
   8  -8   2     1429.14     1493.67     60.58 o 
   9  -8   2      336.43      321.83     32.18 o 
  10  -8   2      118.19      102.23     30.29 o 
  11  -8   2       36.25       49.22     32.18 o 
  12  -8   2     2014.35     2216.84    138.20 o 
  13  -8   2      464.74      484.64     68.15 o 
 -16  -7   2      549.67      588.76    113.59 o 
 -15  -7   2      786.96      857.58    115.48 o 
 -14  -7   2      527.65      477.51     40.09 o 
 -13  -7   2       41.46       -7.19     18.90 o 
 -12  -7   2       49.92       33.45     41.65 o 
 -11  -7   2     3917.34     4205.32    118.35 o 
 -10  -7   2     1190.03     1282.80     45.84 o 
  -9  -7   2     2097.02     2133.23     65.05 o 
  -8  -7   2      728.76      746.87     18.93 o 
  -7  -7   2      332.04      302.63     14.20 o 
  -6  -7   2      454.97      472.75     14.85 o 
  -5  -7   2    14638.74    14761.17    281.72 o 
  -4  -7   2     2562.19     2531.41     62.50 o 
  -3  -7   2     3144.08     2941.04     67.57 o 
  -2  -7   2     2984.15     3032.78     70.05 o 
  -1  -7   2      222.36      230.96     13.25 o 
   0  -7   2     1415.81     1425.52     32.18 o 
   1  -7   2    11225.04    10771.85    200.67 o 
   2  -7   2      661.71      641.77     20.82 o 
   3  -7   2     6852.06     6751.86    135.29 o 
   4  -7   2     1789.37     1894.11    123.05 o 
   5  -7   2      506.55      652.55     45.43 o 
   6  -7   2       22.73       25.47     10.41 o 
   7  -7   2     3408.56     3640.05    127.79 o 
   8  -7   2      556.10      481.56     27.26 o 
   9  -7   2     1664.15     1707.80     58.34 o 
  10  -7   2       23.11       29.32     18.93 o 
  11  -7   2        8.60       18.93     26.50 o 
  12  -7   2      242.32      189.31     49.22 o 
  13  -7   2      891.25      961.70     85.19 o 
  14  -7   2      288.81      282.07     53.01 o 
 -16  -6   2     1286.42     1368.73    143.88 o 
 -15  -6   2      392.58      384.30     73.83 o 
 -14  -6   2     1698.03     1777.83     84.73 o 
 -13  -6   2        0.69       -5.68     14.73 o 
 -12  -6   2      307.74      215.60     33.13 o 
 -11  -6   2       79.62       64.90     15.14 o 
 -10  -6   2     1534.22     1573.51     50.41 o 
  -9  -6   2     3852.80     3972.34    103.25 o 
  -8  -6   2     4521.04     4545.21    124.95 o 
  -7  -6   2       42.38       46.58      5.68 o 
  -6  -6   2       79.87      113.67     23.66 o 
  -5  -6   2     1926.96     1917.31     39.89 o 
  -4  -6   2     1124.92      882.19     20.93 o 
  -3  -6   2      243.57      172.77      9.09 o 
  -2  -6   2     2888.36     2366.40     56.79 o 
   0  -6   2       30.41       20.82      3.79 o 
   1  -6   2      442.71      323.72     13.25 o 
   2  -6   2     3949.74     3954.99     77.65 o 
   3  -6   2     2052.71     1944.01     44.72 o 
   4  -6   2    19014.39    18928.43    316.59 o 
   5  -6   2       78.29       98.79      9.03 o 
   6  -6   2       27.84       37.11     17.04 o 
   7  -6   2     1762.24     1732.32     40.05 o 
   8  -6   2     2353.45     2351.25     54.31 o 
   9  -6   2     1015.93      958.32    146.72 o 
  10  -6   2     1674.04     1568.61     59.40 o 
  11  -6   2      253.16      295.33     28.40 o 
  12  -6   2      179.05       73.83     35.97 o 
  13  -6   2      663.53      537.65     62.47 o 
  14  -6   2      307.42      359.69     58.69 o 
 -16  -5   2      481.18      478.97     64.09 o 
 -15  -5   2      890.74      806.54     56.03 o 
 -14  -5   2      484.83      474.41     46.38 o 
 -13  -5   2     1738.69     1791.27    125.89 o 
 -12  -5   2        3.15       16.01     14.54 o 
 -11  -5   2      365.32      409.04     23.40 o 
 -10  -5   2     2377.52     2464.85     62.87 o 
  -9  -5   2     1208.46     1210.20     48.27 o 
  -8  -5   2     3537.91     3724.73     76.89 o 
  -7  -5   2    16336.20    16183.37    354.75 o 
  -6  -5   2       58.99       78.34     17.04 o 
  -5  -5   2        9.32        6.10      9.47 o 
  -4  -5   2     4229.42     4441.31     79.58 o 
  -3  -5   2     3368.02     3316.99     69.15 o 
  -2  -5   2      946.88      897.91     57.74 o 
  -1  -5   2    17191.15    16013.89    380.52 o 
   0  -5   2      697.13      779.97     28.40 o 
   1  -5   2      733.98      788.79     23.11 o 
   2  -5   2     3565.45     3443.44    181.74 o 
   3  -5   2     1344.50     1245.97    112.64 o 
   4  -5   2      379.38      367.35     12.57 o 
   5  -5   2     8222.84     8256.78    151.97 o 
   6  -5   2      195.85      185.97     20.82 o 
   7  -5   2       11.32       10.02     13.25 o 
   8  -5   2     2007.58     1982.36    145.77 o 
   9  -5   2        3.59       20.82     19.88 o 
  10  -5   2       64.14       43.42     24.61 o 
  11  -5   2     6432.65     6788.34    203.65 o 
  12  -5   2     1196.22     1058.25     66.26 o 
  13  -5   2      916.40      923.84     64.37 o 
  14  -5   2      189.27       83.30     39.76 o 
  15  -5   2       32.78       51.11     53.01 o 
 -16  -4   2      294.62      307.73     50.19 o 
 -15  -4   2      635.16      630.17     45.83 o 
 -14  -4   2       33.35       48.05     40.70 o 
 -13  -4   2       27.06       39.23     16.69 o 
 -12  -4   2      764.69      791.57     57.74 o 
 -11  -4   2      394.29      426.13     21.82 o 
 -10  -4   2      348.89      352.49     18.74 o 
  -9  -4   2     2410.19     2416.78     62.47 o 
  -8  -4   2       70.84       70.13     10.46 o 
  -7  -4   2      182.96      158.60     10.46 o 
  -6  -4   2     9936.35     9050.95    152.33 o 
  -5  -4   2     1039.93      909.43     15.75 o 
  -4  -4   2     5232.05     5117.67     90.54 o 
  -3  -4   2     5543.95     5254.28     95.99 o 
  -2  -4   2        4.43        0.00      3.39 o 
  -1  -4   2        0.93        1.89      1.89 o 
   0  -4   2    10750.19    10015.48    245.57 o 
   1  -4   2     1722.68     1615.32     88.03 o 
   2  -4   2     1214.04      971.54     25.43 o 
   3  -4   2     3090.16     2975.61    209.19 o 
   4  -4   2        0.12       10.31      7.57 o 
   5  -4   2      456.92      484.27     42.60 o 
   6  -4   2     8533.72     8757.71    740.21 o 
   7  -4   2     2597.75     2666.00     81.40 o 
   8  -4   2      543.99      502.44     19.38 o 
   9  -4   2     1356.14     1350.35     37.72 o 
  10  -4   2        0.24       -8.52      9.47 o 
  11  -4   2       42.57       20.82     12.88 o 
  12  -4   2    10288.98    10403.45    367.41 o 
  13  -4   2     1570.45     1531.53     90.87 o 
  14  -4   2      657.62      620.94     79.51 o 
  15  -4   2      415.59      331.30     56.79 o 
 -16  -3   2      652.15      661.80     76.75 o 
 -15  -3   2      922.99      834.79     57.07 o 
 -14  -3   2      938.97      865.81     47.98 o 
 -13  -3   2      300.91      260.71     26.08 o 
 -12  -3   2        0.46      -15.40     15.40 o 
 -11  -3   2     5365.79     5350.99    131.10 o 
 -10  -3   2     4284.03     4408.52     98.38 o 
  -9  -3   2     4608.28     4694.24     97.61 o 
  -8  -3   2      874.97      818.48     23.40 o 
  -7  -3   2       51.39       80.84     10.41 o 
  -6  -3   2      176.29      137.72      8.62 o 
  -5  -3   2    13188.52    12478.35    221.68 o 
  -4  -3   2     4586.59     4401.67     73.54 o 
  -3  -3   2    12753.02    11860.63    243.27 o 
  -2  -3   2     3553.74     3437.24     72.79 o 
  -1  -3   2       11.57       12.49      5.68 o 
   0  -3   2      415.52      439.21     12.05 o 
   1  -3   2    10790.17     9689.08    192.75 o 
   2  -3   2    13472.43    12679.05    252.31 o 
   3  -3   2    21441.48    19657.52    418.29 o 
   4  -3   2      906.37      817.82     21.34 o 
   5  -3   2      686.23      894.06     34.08 o 
   6  -3   2     7261.03     8464.30    471.39 o 
   7  -3   2     6578.12     7632.39    153.34 o 
   8  -3   2     2088.89     2228.07     44.18 o 
   9  -3   2     6074.21     6492.79    144.11 o 
  10  -3   2      867.91      838.81     23.11 o 
  11  -3   2       54.03       37.61      9.97 o 
  12  -3   2     1966.08     1931.04     52.30 o 
  13  -3   2     1450.90     1525.63     61.72 o 
  14  -3   2      937.80      854.56     51.11 o 
  15  -3   2     1398.52     1355.47     98.44 o 
 -16  -2   2     1919.63     1928.74    128.43 o 
 -15  -2   2      768.02      643.77     51.13 o 
 -14  -2   2     2662.27     2573.66    119.06 o 
 -13  -2   2      379.91      362.41     32.18 o 
 -12  -2   2      787.32      784.37     40.70 o 
 -11  -2   2      732.60      736.51     22.64 o 
 -10  -2   2     5461.80     5510.86    105.69 o 
  -9  -2   2     4335.38     4381.65    142.93 o 
  -8  -2   2     7624.16     7652.39    217.71 o 
  -7  -2   2       31.80       17.67      6.77 o 
  -6  -2   2     7998.12     9176.80    162.31 o 
  -5  -2   2     1959.98     1781.57     48.27 o 
  -4  -2   2     5540.63     5216.31    129.68 o 
  -3  -2   2     6041.90     5956.09    103.43 o 
  -2  -2   2    10630.51     9365.30    183.63 o 
  -1  -2   2        3.96        7.57      2.68 o 
   0  -2   2     4841.32     5057.80    119.12 o 
   1  -2   2       85.64       77.62      5.35 o 
   2  -2   2    16371.73    15780.17    330.97 o 
   3  -2   2    20916.68    21746.26    435.28 o 
   4  -2   2    26352.80    28252.48   1694.34 o 
   5  -2   2      142.64      182.23      9.47 o 
   6  -2   2     1945.62     2379.91     69.10 o 
   7  -2   2     5300.18     5957.58     95.94 o 
   8  -2   2     1125.44     1242.46     63.42 o 
   9  -2   2     1042.11     1048.03     26.50 o 
  10  -2   2     8428.17     9475.45    471.39 o 
  11  -2   2       84.18       75.67     21.77 o 
  12  -2   2       81.70       74.14     14.20 o 
  13  -2   2      901.37      891.07     33.15 o 
  14  -2   2       62.49       65.25     43.54 o 
  15  -2   2     1138.63     1253.13     68.23 o 
  16  -2   2      884.90      804.58     85.19 o 
 -16  -1   2      331.99      339.98     45.18 o 
 -15  -1   2      616.94      633.52     53.10 o 
 -14  -1   2      330.95      271.03     21.71 o 
 -13  -1   2     3820.68     3723.77    105.30 o 
 -12  -1   2       32.59       49.40     22.72 o 
 -11  -1   2       39.92       38.22     12.31 o 
 -10  -1   2     3007.22     2982.88     70.05 o 
  -9  -1   2      562.33      534.88     16.37 o 
  -8  -1   2     3477.86     3590.17     62.24 o 
  -7  -1   2     9621.33     9207.77    147.94 o 
  -6  -1   2        1.09       -4.54      4.54 o 
  -5  -1   2     2871.94     3010.00     70.05 o 
  -4  -1   2     7589.80     7365.54    145.64 o 
  -3  -1   2     2221.92     2130.38     43.43 o 
  -2  -1   2       23.22       19.92      2.68 o 
  -1  -1   2      531.09      363.76      8.62 o 
   0  -1   2     2845.42     2970.91     76.40 o 
   1  -1   2     8704.59     8312.42    212.03 o 
   2  -1   2    15886.13    16927.97    342.02 o 
   3  -1   2    14358.13    14489.27    260.18 o 
   4  -1   2    10650.47    12322.98    222.02 o 
   5  -1   2    26157.44    29855.63    514.63 o 
   6  -1   2     1695.82     1895.91     63.42 o 
   7  -1   2     1071.77     1065.63     24.09 o 
   8  -1   2     1582.63     1750.42     45.43 o 
   9  -1   2     2295.60     2536.30     54.69 o 
  10  -1   2      105.09       93.29      8.62 o 
  11  -1   2     6969.07     7432.69    164.94 o 
  12  -1   2      289.14      270.00     26.50 o 
  13  -1   2      631.57      583.17     26.67 o 
  14  -1   2      696.11      697.16     42.75 o 
  15  -1   2       19.02       27.03     22.36 o 
  16  -1   2      136.31       60.58     45.43 o 
 -16   0   2      380.14      499.78     96.55 o 
 -15   0   2      534.24      435.56     63.42 o 
 -14   0   2      169.63      143.89     35.02 o 
 -13   0   2      127.56      109.35     16.69 o 
 -12   0   2     5242.15     5221.99    144.64 o 
 -11   0   2      266.81      261.72     15.90 o 
 -10   0   2     1313.81     1342.31     35.97 o 
  -9   0   2     1718.51     1815.69     48.27 o 
  -8   0   2      130.90      107.94      9.37 o 
  -7   0   2      702.38      725.94     16.69 o 
  -6   0   2    12891.60    12559.91    233.80 o 
  -5   0   2      242.51      170.88     13.25 o 
  -4   0   2     3667.57     3432.80    107.91 o 
  -3   0   2    11453.40    11061.77    280.04 o 
  -2   0   2    14528.86    14451.39    753.46 o 
  -1   0   2      214.44      255.42     11.36 o 
   1   0   2     2951.53     3212.88     90.46 o 
   2   0   2    23817.01    24333.76    579.30 o 
   3   0   2      770.39      794.39     45.43 o 
   4   0   2     1180.79     1422.47     46.38 o 
   5   0   2     1123.53     1216.61     38.81 o 
   6   0   2     8396.87     8712.21    623.78 o 
   7   0   2     2059.00     2141.87     39.56 o 
   8   0   2     2614.86     2563.74     98.44 o 
   9   0   2      275.18      249.55     13.25 o 
  10   0   2      491.66      494.37     15.90 o 
  11   0   2       31.73       16.74     21.77 o 
  12   0   2     3924.40     4146.53     86.85 o 
  13   0   2     1478.85     1468.72     45.79 o 
  14   0   2     2171.56     2184.41     73.65 o 
  15   0   2       83.06       57.82     21.64 o 
  16   0   2       54.49       58.31     30.29 o 
 -15   1   2      778.20      751.57    119.27 o 
 -14   1   2      675.40      621.06     39.76 o 
 -13   1   2        7.25       12.23     15.90 o 
 -12   1   2        0.79        5.68     12.05 o 
 -11   1   2     2634.10     2695.42    116.43 o 
 -10   1   2      171.13      187.70     16.09 o 
  -9   1   2     4048.83     4110.00     76.96 o 
  -8   1   2      235.23      213.35     11.32 o 
  -7   1   2      376.27      357.95     12.66 o 
  -6   1   2      398.09      343.11     36.92 o 
  -5   1   2     4692.12     4271.91     77.96 o 
  -4   1   2     2955.23     3063.56    134.41 o 
  -3   1   2    10699.77    10135.61    225.39 o 
  -2   1   2      408.39      526.58     17.25 o 
  -1   1   2       18.47       27.61      7.70 o 
   0   1   2    18471.13    17375.22    490.54 o 
   1   1   2    25159.80    23616.01    579.45 o 
   2   1   2     4873.10     5059.75    100.40 o 
   3   1   2    43313.08    43952.77   1557.09 o 
   4   1   2        1.01       -2.43      4.54 o 
   5   1   2     2319.49     2559.56     57.74 o 
   6   1   2     3753.51     3784.77     66.77 o 
   7   1   2     2444.20     2188.33    130.63 o 
   8   1   2     6474.68     6937.00    346.44 o 
   9   1   2     4232.18     4041.74    117.37 o 
  10   1   2      324.21      267.64     19.88 o 
  11   1   2      239.17      218.44     28.40 o 
  12   1   2       81.86       77.28     12.66 o 
  13   1   2     3058.34     3196.19     74.88 o 
  14   1   2     1766.57     1665.60     61.85 o 
  15   1   2     1161.49     1216.63    141.04 o 
  16   1   2       29.18       17.51     19.48 o 
  17   1   2       36.46       62.91     48.52 o 
 -15   2   2      569.54      528.18     90.87 o 
 -14   2   2     1408.94     1426.33     76.30 o 
 -13   2   2       91.77       86.65     18.74 o 
 -12   2   2       29.23       37.68     14.01 o 
 -11   2   2      143.96      181.48     16.69 o 
 -10   2   2     1744.58     1729.66     82.35 o 
  -9   2   2     1390.14     1463.11     33.39 o 
  -8   2   2    14455.03    14645.98    350.23 o 
  -7   2   2      239.86      253.45     16.09 o 
  -6   2   2      174.18      175.26      8.62 o 
  -5   2   2      922.35      871.14     26.50 o 
  -4   2   2     1822.24     1621.63     86.14 o 
  -3   2   2     5948.98     6192.11    242.85 o 
  -2   2   2      156.48      283.95     28.40 o 
  -1   2   2       38.45       35.97      5.08 o 
   0   2   2    35992.54    36077.17   1124.51 o 
   1   2   2    29410.46    28142.84    820.20 o 
   2   2   2    23039.08    21934.46    524.03 o 
   3   2   2    11153.95    11303.14    247.43 o 
   4   2   2     6608.04     6408.50    242.32 o 
   5   2   2       32.42       43.61      5.91 o 
   6   2   2       25.12       30.82      5.91 o 
   7   2   2     1007.02      896.12     24.61 o 
   8   2   2      937.18      885.01     33.13 o 
   9   2   2      636.45      605.63     15.90 o 
  10   2   2     4562.47     4674.99     79.99 o 
  11   2   2       89.84       76.41      9.97 o 
  12   2   2      232.01      198.79     15.14 o 
  13   2   2     1006.32     1022.45     31.79 o 
  14   2   2      201.75      176.52     19.55 o 
  15   2   2      216.18      227.48     39.76 o 
  16   2   2     1585.20     1647.75    110.83 o 
  17   2   2      132.00      101.08     56.40 o 
 -15   3   2      190.06      119.27     68.15 o 
 -14   3   2      185.58      157.13     45.43 o 
 -13   3   2     2801.24     3012.21    122.91 o 
 -12   3   2      170.36      180.53     17.74 o 
 -11   3   2        0.72       -5.12     11.32 o 
 -10   3   2       30.54       30.16      8.03 o 
  -9   3   2      894.76      891.51     31.24 o 
  -8   3   2     1262.88     1306.44     28.02 o 
  -7   3   2    16763.68    17129.00    282.09 o 
  -6   3   2       65.94       66.07      6.57 o 
  -5   3   2      911.68      887.81     21.82 o 
  -4   3   2    10573.63    10487.72    260.30 o 
  -3   3   2     2321.47     2037.43     49.55 o 
  -2   3   2      336.52      366.21     11.32 o 
   0   3   2     3859.49     3930.50    116.25 o 
   1   3   2       11.56       18.55      6.30 o 
   2   3   2    46631.23    45125.62   1246.75 o 
   3   3   2      673.97      605.03     32.18 o 
   4   3   2       77.85       88.27      9.47 o 
   5   3   2    14417.29    13896.89    257.69 o 
   6   3   2      654.78      647.50     16.69 o 
   7   3   2     1704.31     1745.22     33.96 o 
   8   3   2    10961.11    11384.96    214.44 o 
   9   3   2      414.29      396.51     13.19 o 
  10   3   2        2.04        9.64     12.31 o 
  11   3   2     2836.60     2804.26     56.60 o 
  12   3   2      642.36      681.19     21.82 o 
  13   3   2      736.73      731.85     28.40 o 
  14   3   2     1227.89     1114.12     39.51 o 
  15   3   2       11.50        6.86     29.34 o 
  16   3   2      228.13      202.85     46.83 o 
  17   3   2     2191.83     2161.21    149.56 o 
 -14   4   2       56.87       35.97     32.18 o 
 -13   4   2        2.10       30.29     30.29 o 
 -12   4   2     2068.28     2171.41    123.05 o 
 -11   4   2      617.92      585.78     36.69 o 
 -10   4   2       33.93       25.17     16.32 o 
  -9   4   2      483.01      503.57     28.40 o 
  -8   4   2      535.72      519.65     32.18 o 
  -7   4   2      260.05      219.78     15.35 o 
  -6   4   2     9342.14     9564.06    162.12 o 
  -5   4   2     2612.63     2597.38     72.96 o 
  -4   4   2     2328.85     2424.94     57.78 o 
  -3   4   2     2689.72     2350.64     52.26 o 
  -2   4   2    10000.03    10463.45    183.73 o 
  -1   4   2        1.48        6.63      4.73 o 
   0   4   2    66652.47    64432.30   2444.02 o 
   2   4   2     5199.87     5007.84    163.88 o 
   3   4   2     2128.96     2104.11     65.45 o 
   4   4   2      156.51      196.40     11.36 o 
   5   4   2      100.60      123.14     14.20 o 
   6   4   2    13240.74    12951.91    242.98 o 
   7   4   2     5867.61     5947.71    112.27 o 
   8   4   2     3585.57     3491.49     71.04 o 
   9   4   2     4872.62     5136.14     84.89 o 
  10   4   2        2.40        8.26      7.27 o 
  11   4   2      100.41       93.91     10.41 o 
  12   4   2     2213.82     2377.96     47.30 o 
  13   4   2      230.44      218.93     18.93 o 
  14   4   2     1983.37     1956.20     54.10 o 
  15   4   2      280.96      318.70     34.73 o 
  16   4   2       70.59      110.24     42.75 o 
  17   4   2       90.77      100.97     53.01 o 
 -14   5   2      248.26      272.61     56.79 o 
 -13   5   2       40.46       15.14     30.29 o 
 -12   5   2       20.90       41.65     24.61 o 
 -11   5   2     1458.51     1487.99     71.94 o 
 -10   5   2      405.22      326.39     34.08 o 
  -9   5   2      667.74      680.72     53.95 o 
  -8   5   2     1160.32     1231.90     34.97 o 
  -7   5   2      328.28      250.96     17.48 o 
  -6   5   2      492.61      495.69     22.05 o 
  -5   5   2     2543.51     2232.06     96.55 o 
  -4   5   2     4346.94     4665.68    101.21 o 
  -3   5   2     6664.33     6513.58    138.61 o 
  -2   5   2     1394.75     1359.70     30.29 o 
  -1   5   2       97.06      109.83      6.69 o 
   0   5   2     2195.68     2148.35     48.52 o 
   1   5   2    21526.46    21059.73    569.92 o 
   2   5   2    16136.60    16222.43    467.11 o 
   3   5   2     7924.10     7306.92    209.15 o 
   4   5   2        7.51       -5.68     13.39 o 
   5   5   2      288.23      425.47     17.74 o 
   6   5   2      341.96      300.90     14.61 o 
   7   5   2     4851.16     4591.40     92.53 o 
   8   5   2     3417.83     3632.01     76.20 o 
   9   5   2     5539.54     5480.19    105.46 o 
  10   5   2     1002.50      977.61     58.69 o 
  11   5   2      912.34      913.04     36.92 o 
  12   5   2      461.65      464.46     23.66 o 
  13   5   2     1760.28     1818.44     44.49 o 
  14   5   2      678.06      673.88     42.60 o 
  15   5   2     2645.84     2663.56     98.95 o 
  16   5   2        0.23       37.86     71.94 o 
  17   5   2        0.57       20.82     58.69 o 
 -13   6   2      135.14       56.79     39.76 o 
 -12   6   2      171.87      136.30     37.86 o 
 -11   6   2      350.00      336.98     39.76 o 
 -10   6   2      652.47      641.77     45.43 o 
  -9   6   2      130.60      124.95     20.82 o 
  -8   6   2     5370.54     5552.52    168.49 o 
  -7   6   2      161.94      175.84     23.66 o 
  -6   6   2        0.08        2.90     15.14 o 
  -5   6   2     1487.08     1396.34     40.47 o 
  -4   6   2     1285.61     1080.35     30.81 o 
  -3   6   2     3903.55     3862.47     84.73 o 
  -2   6   2     4952.63     4550.65     75.96 o 
  -1   6   2       14.91       28.28      5.91 o 
   0   6   2      945.23      872.76     21.42 o 
   1   6   2     3596.82     3189.20     78.42 o 
   2   6   2      982.63      801.86     24.08 o 
   3   6   2       74.09       35.21     13.25 o 
   4   6   2     4345.96     3630.46    100.29 o 
   5   6   2     1315.05     1323.54     60.58 o 
   6   6   2     1005.71     1016.44     25.80 o 
   7   6   2      766.16      756.29     27.45 o 
   8   6   2      588.16      586.64     22.72 o 
   9   6   2      594.02      565.36     20.82 o 
  10   6   2    14807.49    15485.45    321.76 o 
  11   6   2        2.16       15.28      8.27 o 
  12   6   2     1479.79     1580.77     47.76 o 
  13   6   2      891.77      927.10     50.17 o 
  14   6   2       74.66       97.68     41.65 o 
  15   6   2     1002.10     1020.39     75.72 o 
  16   6   2     2124.08     2459.16    225.28 o 
  17   6   2      903.07      719.39    102.23 o 
 -13   7   2     1864.08     1743.56    136.30 o 
 -12   7   2      215.77      229.07     47.33 o 
 -11   7   2      624.63      598.23     62.47 o 
 -10   7   2      765.14      783.75     45.43 o 
  -9   7   2     1070.78     1073.40     53.01 o 
  -8   7   2       44.27        7.57     17.04 o 
  -7   7   2     4754.13     4931.67    120.66 o 
  -6   7   2     1670.40     1622.73    106.01 o 
  -5   7   2      537.18      568.83     24.50 o 
  -4   7   2     2586.28     2353.40     59.47 o 
  -3   7   2      302.28      237.88     10.44 o 
  -2   7   2     1407.64     1337.88     31.82 o 
  -1   7   2    16279.33    15659.45    266.98 o 
   0   7   2        1.47        4.73      5.35 o 
   1   7   2     3127.31     3286.47     79.15 o 
   2   7   2     2020.36     1941.75     47.98 o 
   3   7   2      335.21      324.11     19.95 o 
   4   7   2     1643.53     1634.73     54.96 o 
   5   7   2    14894.43    15008.17    389.72 o 
   6   7   2     1797.37     1850.40     63.42 o 
   7   7   2     1662.78     1624.78     60.58 o 
   8   7   2       68.29       27.13     11.85 o 
   9   7   2     2376.55     2419.13     58.49 o 
  10   7   2      146.44      173.18     24.61 o 
  11   7   2     4948.30     5272.47    108.56 o 
  12   7   2      496.06      492.89     22.72 o 
  13   7   2      471.06      477.90     23.79 o 
  14   7   2     1586.01     1455.85     84.24 o 
  15   7   2        6.10       13.25     35.97 o 
  16   7   2      187.73      244.21     71.94 o 
  17   7   2     1760.25     1709.49    189.31 o 
 -12   8   2     2736.61     2818.85    162.81 o 
 -11   8   2      513.86      442.99     66.26 o 
 -10   8   2      872.57      861.37     51.11 o 
  -9   8   2      309.28      329.40     35.97 o 
  -8   8   2      952.97      880.30     47.33 o 
  -7   8   2      196.99      159.02     22.72 o 
  -6   8   2     4123.47     4186.29     98.43 o 
  -5   8   2      525.99      531.14     23.12 o 
  -4   8   2     1196.17     1218.37     37.47 o 
  -3   8   2     2330.44     2320.46     61.53 o 
  -2   8   2      258.65      284.17     26.50 o 
  -1   8   2      244.11      248.10     16.09 o 
   0   8   2     8439.05     8469.94    190.25 o 
   1   8   2     2297.50     2208.46     67.21 o 
   2   8   2     4960.54     4994.75    115.37 o 
   3   8   2     1455.25     1362.59     38.13 o 
   4   8   2       17.27       36.92     14.73 o 
   5   8   2        5.09       -7.95     15.75 o 
   6   8   2     4013.45     3993.35    181.74 o 
   7   8   2     2101.71     2158.23     54.30 o 
   8   8   2     3352.50     3408.37    128.73 o 
   9   8   2     1004.51     1023.39     30.42 o 
  10   8   2      981.13      964.56     35.02 o 
  11   8   2        2.05        0.00     12.60 o 
  12   8   2     3491.08     3793.08    100.06 o 
  13   8   2     2272.28     2369.03     78.56 o 
  14   8   2     1778.77     1769.22     81.94 o 
  15   8   2      457.41      429.74     54.90 o 
  16   8   2        1.49       56.79     68.15 o 
 -11   9   2     1678.65     1732.20    111.69 o 
 -10   9   2      980.10      789.43     75.72 o 
  -9   9   2     2419.45     2372.08    109.80 o 
  -8   9   2      293.28      306.69     34.08 o 
  -7   9   2       81.44       94.66     22.72 o 
  -6   9   2      810.80      779.97     39.76 o 
  -5   9   2     2274.58     2337.24     89.92 o 
  -4   9   2     1684.64     1719.26     53.34 o 
  -3   9   2     3755.82     3628.78     81.11 o 
  -2   9   2      244.66      251.93     23.66 o 
  -1   9   2      716.81      797.07     24.50 o 
   0   9   2      122.12      138.65     25.56 o 
   1   9   2     3091.64     3060.07     68.94 o 
   2   9   2     1347.77     1296.89     34.65 o 
   3   9   2     6028.66     5816.03    135.53 o 
   4   9   2     1263.64     1307.63     39.21 o 
   5   9   2        3.18        0.54     17.48 o 
   6   9   2        6.98       18.17     22.72 o 
   7   9   2     1238.22     1243.79     40.95 o 
   8   9   2       35.32       37.76     13.25 o 
   9   9   2     2164.71     2250.07     54.58 o 
  10   9   2       24.48       35.87     16.09 o 
  11   9   2        9.99      190.67     82.35 o 
  12   9   2      484.40      514.80     27.26 o 
  13   9   2     1022.38     1076.90     43.46 o 
  14   9   2      840.85      799.72     60.58 o 
  15   9   2     1959.98     1896.91    107.91 o 
  16   9   2       46.45       85.19     66.26 o 
 -11  10   2      813.30      766.71     88.98 o 
 -10  10   2      793.87      764.82     79.51 o 
  -9  10   2      844.01      762.93     58.69 o 
  -8  10   2     3308.87     3216.41    128.73 o 
  -7  10   2       81.96       88.98     24.61 o 
  -6  10   2      108.03       83.30     30.29 o 
  -5  10   2      632.90      639.87     35.97 o 
  -4  10   2      929.62      941.17     35.48 o 
  -3  10   2     2741.49     2692.51     66.73 o 
  -2  10   2     5126.76     5267.66    158.08 o 
  -1  10   2        2.03       -5.68      7.57 o 
   0  10   2      328.96      297.22     14.73 o 
   1  10   2     2430.08     2357.28     72.89 o 
   2  10   2     1413.85     1307.43     38.87 o 
   3  10   2      302.35      289.30     36.92 o 
   4  10   2     6592.89     6560.09    175.12 o 
   5  10   2      100.79      112.63     53.95 o 
   6  10   2       37.84       96.23     42.75 o 
   7  10   2      173.13      192.66     35.97 o 
   8  10   2      197.18      210.77     19.10 o 
   9  10   2      975.23      986.40     32.78 o 
  10  10   2     8605.20     8957.19    202.80 o 
  11  10   2      292.46      299.18     24.61 o 
  12  10   2        7.03       35.97     35.15 o 
  13  10   2      650.38      555.20     51.11 o 
  14  10   2        2.94       -9.47     44.49 o 
  15  10   2       59.36        3.79    100.34 o 
  16  10   2     2131.96     2339.90    212.03 o 
 -10  11   2      647.29      689.10     87.08 o 
  -9  11   2       70.26       75.72     43.54 o 
  -8  11   2      239.81      183.63     32.18 o 
  -7  11   2     3313.94     3348.93    121.16 o 
  -6  11   2      237.58      230.96     30.29 o 
  -5  11   2      421.73      401.34     34.08 o 
  -4  11   2     1863.45     1843.90     64.37 o 
  -3  11   2      156.73      160.92     15.14 o 
  -2  11   2      134.54      139.58     12.90 o 
  -1  11   2     5920.27     6019.03    196.44 o 
   0  11   2      449.02      422.99     20.46 o 
   1  11   2     2464.59     2557.05    116.43 o 
   2  11   2     2178.16     2185.90     60.58 o 
   3  11   2      988.74     1008.48     36.98 o 
   4  11   2      153.64      158.45     13.25 o 
   5  11   2     6960.97     7320.96    179.29 o 
   6  11   2      235.14      202.02     20.82 o 
   7  11   2      605.62      657.98     30.67 o 
   8  11   2     1603.87     1658.83     76.67 o 
   9  11   2       64.49      218.44    176.06 o 
  10  11   2      194.78      198.51     19.21 o 
  11  11   2     6707.15     7172.31    284.91 o 
  12  11   2     1300.55     1376.90    180.79 o 
  13  11   2      193.78      183.48     35.36 o 
  14  11   2       79.58       86.64     33.18 o 
  15  11   2       25.34       23.51     50.03 o 
  -9  12   2      253.82      215.82     56.79 o 
  -8  12   2       12.70       18.93     43.54 o 
  -7  12   2       41.58       34.08     28.40 o 
  -6  12   2     1697.01     1703.81     73.83 o 
  -5  12   2      466.07      477.07     35.97 o 
  -4  12   2     1423.32     1429.30     64.37 o 
  -3  12   2      465.54      503.57     26.50 o 
  -2  12   2       93.53       87.08     17.04 o 
  -1  12   2      535.45      494.10     30.29 o 
   0  12   2     4548.38     4772.55    268.82 o 
   1  12   2     2847.87     2798.03    111.69 o 
   2  12   2     1348.30     1164.27     81.40 o 
   3  12   2      127.00      145.77     43.54 o 
   4  12   2      117.13      154.44     52.06 o 
   5  12   2       16.04       15.48      5.55 o 
   6  12   2     1314.35     1421.62    131.57 o 
   7  12   2       80.51      128.12     39.76 o 
   8  12   2     1326.61     1606.18     64.37 o 
   9  12   2      499.65      501.03     25.01 o 
  10  12   2        8.51       40.60    114.53 o 
  11  12   2       16.41       58.36     16.75 o 
  12  12   2     1426.23     1458.75     59.62 o 
  13  12   2      371.13      321.38     34.73 o 
  14  12   2      615.55      549.00    109.80 o 
  15  12   2       91.76       24.61     83.30 o 
  -7  13   2        0.14       -7.57     47.33 o 
  -6  13   2      141.74       58.69     43.54 o 
  -5  13   2     1495.02     1416.05     73.83 o 
  -4  13   2      341.58      355.91     32.18 o 
  -3  13   2      519.32      511.14     28.40 o 
  -2  13   2      720.78      670.16     45.43 o 
  -1  13   2      101.06       87.08     17.04 o 
   0  13   2      182.55      132.52     26.50 o 
   1  13   2     3591.59     3691.58    160.92 o 
   2  13   2     1133.74     1062.04     64.37 o 
   3  13   2     1871.93     2080.54    117.37 o 
   4  13   2      274.56      344.55     58.69 o 
   5  13   2       39.53      115.48     71.94 o 
   6  13   2      290.27      286.55     16.68 o 
   7  13   2     1880.77     1855.21     64.34 o 
   8  13   2      381.91      450.41     33.10 o 
   9  13   2     3328.46     3513.62    188.37 o 
  10  13   2        2.52       -1.05     17.74 o 
  11  13   2      108.69      133.00     81.40 o 
  12  13   2      757.99      812.15     68.15 o 
  13  13   2      578.34      456.24     94.66 o 
  14  13   2      301.42      382.41     92.76 o 
  -6  14   2       10.08       56.79     45.43 o 
  -5  14   2      300.50      283.97     62.47 o 
  -4  14   2      412.77      439.20     56.79 o 
  -3  14   2      206.66      187.42     51.11 o 
  -2  14   2     1676.62     1807.93     79.51 o 
  -1  14   2      337.95      287.75     35.97 o 
   0  14   2      645.15      543.33     47.33 o 
   1  14   2      881.19      891.66     54.90 o 
   2  14   2     2214.22     2391.01     98.44 o 
   3  14   2      485.21      507.36     41.65 o 
   4  14   2     5650.99     5804.30    331.30 o 
   5  14   2      266.81      249.89     49.22 o 
   6  14   2      280.23      248.00     54.90 o 
   7  14   2      953.27      971.17     96.55 o 
   8  14   2      804.95      876.67     39.94 o 
   9  14   2      561.81      543.95     31.38 o 
  10  14   2     2196.28     2300.14     90.87 o 
  11  14   2       75.01       41.65     35.97 o 
  12  14   2      964.03      874.62    100.34 o 
  13  14   2       33.70      -81.40    102.23 o 
  -5  15   2      285.12      496.00    121.16 o 
  -4  15   2        0.88       41.65     47.33 o 
  -3  15   2      462.76      448.67     64.37 o 
  -2  15   2       14.12       11.36     41.65 o 
  -1  15   2     1276.90     1361.15     77.62 o 
   0  15   2      275.51      314.26     35.97 o 
   1  15   2      815.95      817.83     56.79 o 
   2  15   2      326.23      297.22     45.43 o 
   3  15   2      127.76       92.76     34.08 o 
   4  15   2       87.97       88.98     37.86 o 
   5  15   2     2156.43     2264.17    159.02 o 
   6  15   2      430.25      448.67     68.15 o 
   7  15   2      355.81      388.09     77.62 o 
   8  15   2      631.43      596.33    106.01 o 
   9  15   2        0.93       -1.89     30.29 o 
  10  15   2      290.42      295.33     45.43 o 
  11  15   2     1959.13     2097.58    206.35 o 
  12  15   2      941.06      910.59    106.01 o 
  -3  16   2      158.82      141.98     77.62 o 
  -2  16   2        0.28       43.54     43.54 o 
  -1  16   2      103.49       39.76     49.22 o 
   0  16   2     1143.60     1262.71     75.72 o 
   1  16   2      649.69      626.62     49.22 o 
   2  16   2      739.32      683.42     60.58 o 
   3  16   2      236.30      212.03     68.15 o 
   4  16   2       69.95       47.33     35.97 o 
   5  16   2       58.98      106.01     32.18 o 
   6  16   2     1279.37     1226.74    113.59 o 
   7  16   2      768.33      766.71    104.12 o 
   8  16   2     1530.34     1389.55    124.95 o 
   9  16   2      118.18      113.59     43.54 o 
  10  16   2        0.04      -64.37     64.37 o 
  11  16   2       95.79      177.95    124.95 o 
   0  17   2      141.12      140.09     58.69 o 
   1  17   2      922.03      963.60     90.87 o 
   2  17   2      859.92      851.90     60.58 o 
   3  17   2     1869.29     1919.62    111.69 o 
   4  17   2       42.58       26.50     60.58 o 
   5  17   2       36.94       -3.79     47.33 o 
   6  17   2      378.32      442.99     60.58 o 
   7  17   2      737.87      759.14     96.55 o 
   8  17   2      419.45      450.56    100.34 o 
  -7 -17   3      105.54      119.27     49.22 o 
  -6 -17   3        0.86       32.18     39.76 o 
  -5 -17   3     2088.05     2001.03    145.77 o 
  -4 -17   3      103.56       64.37     53.01 o 
  -3 -17   3      671.56      785.64     73.83 o 
  -2 -17   3      294.33      274.50     49.22 o 
  -1 -17   3       71.19       85.19     41.65 o 
   0 -17   3       98.29       34.08     39.76 o 
   1 -17   3     1053.16     1088.54    143.88 o 
  -9 -16   3      274.48      202.56     83.30 o 
  -8 -16   3     1398.48     1327.08    104.12 o 
  -7 -16   3        0.71       -3.79     32.18 o 
  -6 -16   3        2.95       35.97     39.76 o 
  -5 -16   3       74.78       98.44     39.76 o 
  -4 -16   3      527.78      511.14     43.54 o 
  -3 -16   3      251.15      257.46     34.08 o 
  -2 -16   3     1965.18     2029.42     98.44 o 
  -1 -16   3        8.46       15.14     24.61 o 
   0 -16   3       39.64       17.04     28.40 o 
   1 -16   3      566.93      520.61     49.22 o 
   2 -16   3      584.69      482.75     66.26 o 
   3 -16   3      276.52      204.46     53.01 o 
 -11 -15   3       18.54       53.01     98.44 o 
 -10 -15   3      806.06      829.19    113.59 o 
  -9 -15   3      186.95      181.74     34.08 o 
  -8 -15   3      202.33      141.98     43.54 o 
  -7 -15   3     1975.87     2432.66    143.88 o 
  -6 -15   3        4.08       15.14     17.04 o 
  -5 -15   3        3.45       -7.57     17.04 o 
  -4 -15   3      273.34      306.69     30.29 o 
  -3 -15   3      662.07      632.30     39.76 o 
  -2 -15   3      155.43      113.59     26.50 o 
  -1 -15   3     3013.86     3019.52    128.73 o 
   0 -15   3       61.51       87.08     28.40 o 
   1 -15   3        9.87      -11.36     30.29 o 
   2 -15   3      727.00      692.88     51.11 o 
   3 -15   3        0.74       32.18     43.54 o 
   4 -15   3      199.40      128.73     45.43 o 
   5 -15   3     2072.03     2050.25    136.30 o 
 -12 -14   3     2231.08     2196.02    223.39 o 
 -11 -14   3      429.54      352.12     96.55 o 
 -10 -14   3      240.31      176.06     70.05 o 
  -9 -14   3      119.44       71.94     24.61 o 
  -8 -14   3      166.77      124.95     20.82 o 
  -7 -14   3       59.52       51.11     17.04 o 
  -6 -14   3     2260.02     2485.67     81.40 o 
  -5 -14   3      622.09      622.84     35.97 o 
  -4 -14   3     1247.35     1230.53     51.11 o 
  -3 -14   3      507.74      524.39     34.08 o 
  -2 -14   3       87.42       87.08     30.29 o 
  -1 -14   3       29.95       32.18     20.82 o 
   0 -14   3     2860.72     2907.83    109.80 o 
   1 -14   3      264.30      272.61     30.29 o 
   2 -14   3       83.41      149.56     75.72 o 
   3 -14   3      923.62      895.45     51.11 o 
   4 -14   3       43.22      126.84     47.33 o 
   5 -14   3        2.12       28.40     35.97 o 
   6 -14   3     2027.75     2137.33    136.30 o 
   7 -14   3      245.80      306.69     70.05 o 
 -13 -13   3        9.53      -51.11     62.47 o 
 -12 -13   3       80.80       70.05     66.26 o 
 -11 -13   3     2319.90     2387.22    217.71 o 
 -10 -13   3      342.95      257.46     32.18 o 
  -9 -13   3      917.30      860.93     43.07 o 
  -8 -13   3        1.89       12.31     10.41 o 
  -7 -13   3      414.06      405.13     22.72 o 
  -6 -13   3       36.01       71.94     15.14 o 
  -5 -13   3     4045.43     4284.13    143.88 o 
  -4 -13   3     1436.88     1567.50     60.58 o 
  -3 -13   3     3481.62     3595.03    121.16 o 
  -2 -13   3      551.35      541.43     32.18 o 
  -1 -13   3        6.76       30.29     26.50 o 
   0 -13   3      177.24      159.02     20.82 o 
   1 -13   3      724.31      721.28     41.65 o 
   2 -13   3      590.98      887.87    126.84 o 
   3 -13   3     1966.94     1991.56     62.47 o 
   4 -13   3      392.85      318.04     22.72 o 
   5 -13   3       70.66      181.74     49.22 o 
   6 -13   3      246.14      210.14     49.22 o 
   7 -13   3     1036.56      937.09     81.40 o 
   8 -13   3      152.98      253.68     62.47 o 
 -13 -12   3       17.72       34.08     64.37 o 
 -12 -12   3       15.43      -51.11     53.01 o 
 -11 -12   3      396.94      321.55     40.95 o 
 -10 -12   3     1366.42     1487.54     92.76 o 
  -9 -12   3      426.62      418.00     34.08 o 
  -8 -12   3     1090.67     1120.84     37.25 o 
  -7 -12   3      147.48      133.01     11.32 o 
  -6 -12   3       20.54       41.65     11.36 o 
  -5 -12   3      151.48      157.13     17.04 o 
  -4 -12   3     2920.36     3040.35    100.34 o 
  -3 -12   3      768.65      865.16     41.65 o 
  -2 -12   3     2718.78     2798.03     77.62 o 
  -1 -12   3      216.51      196.88     20.82 o 
   0 -12   3      308.79      280.18     24.61 o 
   1 -12   3      132.44      164.70     18.93 o 
   2 -12   3     1609.65     1647.01     47.33 o 
   3 -12   3     2397.13     2640.90     88.98 o 
   4 -12   3     4131.51     4342.81    138.20 o 
   5 -12   3       11.85        5.68      9.47 o 
   6 -12   3       18.54        9.47     11.36 o 
   7 -12   3       25.14       20.82     24.61 o 
   8 -12   3      489.39      567.94     66.26 o 
   9 -12   3      628.66      622.84     70.05 o 
 -14 -11   3      618.43      774.29    121.16 o 
 -13 -11   3     1952.59     1657.51    160.92 o 
 -12 -11   3        8.68      -25.48     46.38 o 
 -11 -11   3       91.62       79.51     45.43 o 
 -10 -11   3      266.80      264.54     16.09 o 
  -9 -11   3      555.42      599.69     22.72 o 
  -8 -11   3      200.10      124.73     24.61 o 
  -7 -11   3      971.31     1079.39     29.04 o 
  -6 -11   3      100.99       99.39     17.04 o 
  -5 -11   3      485.39      501.68     30.29 o 
  -4 -11   3      757.00      810.26     34.08 o 
  -3 -11   3     1810.45     1874.19     58.69 o 
  -2 -11   3       12.78       62.47     22.72 o 
  -1 -11   3     2785.21     2769.63     75.72 o 
   0 -11   3      750.91      626.62     28.40 o 
   1 -11   3     2606.35     2635.22     79.51 o 
   2 -11   3      685.73      668.27     30.29 o 
   3 -11   3      258.23      204.46     17.04 o 
   4 -11   3       93.64      107.91     13.25 o 
   5 -11   3     5360.12     5594.17    128.73 o 
   6 -11   3      107.76       92.76      9.47 o 
   7 -11   3      667.64      757.25     45.43 o 
   8 -11   3      404.64      388.09     39.76 o 
   9 -11   3      393.87      321.83     47.33 o 
  10 -11   3       10.68       32.18     47.33 o 
 -14 -10   3      235.77       89.52     41.37 o 
 -13 -10   3        4.09      -25.20     35.02 o 
 -12 -10   3     2959.23     2833.53    190.26 o 
 -11 -10   3      221.13      193.35     40.70 o 
 -10 -10   3      405.17      368.33     26.37 o 
  -9 -10   3     1659.65     1623.53     50.17 o 
  -8 -10   3      281.17      281.49     15.75 o 
  -7 -10   3        5.01       -1.60      9.47 o 
  -6 -10   3     7499.24     7718.49    159.67 o 
  -5 -10   3     1995.87     2046.39     52.06 o 
  -4 -10   3     1711.24     1874.19     60.58 o 
  -3 -10   3     2065.88     1938.55     66.26 o 
  -2 -10   3      590.64      620.94     26.50 o 
  -1 -10   3      401.81      401.34     20.82 o 
   0 -10   3     6362.66     6402.53    155.24 o 
   1 -10   3     3022.45     2911.62     66.26 o 
   2 -10   3     1499.69     1476.63     35.97 o 
   3 -10   3     1625.75     1648.91     45.43 o 
   4 -10   3      117.17      109.80     13.25 o 
   5 -10   3        5.27       -1.89      7.57 o 
   6 -10   3     3209.27     3330.00     71.94 o 
   7 -10   3      616.75      623.95     20.28 o 
   8 -10   3      827.89      802.68     47.33 o 
   9 -10   3      594.83      530.07     51.11 o 
  10 -10   3        2.91      -11.36     28.40 o 
  11 -10   3      227.87      255.57     66.26 o 
 -15  -9   3      736.10      832.97    107.91 o 
 -14  -9   3      242.11      299.70     45.43 o 
 -13  -9   3        0.17      -17.42     28.35 o 
 -12  -9   3       59.23       57.70     23.66 o 
 -11  -9   3     2350.36     2468.71     94.83 o 
 -10  -9   3     4270.96     4317.38    125.69 o 
  -9  -9   3      975.60      978.94     25.08 o 
  -8  -9   3      315.09      328.60     17.04 o 
  -7  -9   3      288.97      276.21     13.36 o 
  -6  -9   3      380.13      349.56     14.01 o 
  -5  -9   3     6149.33     6303.16    116.49 o 
  -4  -9   3     2760.32     2775.31     75.72 o 
  -3  -9   3     6457.20     6256.76    157.13 o 
  -2  -9   3     2635.97     2652.26     77.62 o 
  -1  -9   3      410.93      460.03     20.82 o 
   0  -9   3     1591.81     1559.93     45.43 o 
   1  -9   3     5962.37     5749.40    113.59 o 
   2  -9   3     3580.49     3818.42     85.19 o 
   3  -9   3     4013.59     4085.35     90.87 o 
   4  -9   3      672.24      673.43     21.09 o 
   5  -9   3      410.39      387.23     25.56 o 
   6  -9   3       51.48       46.81      7.48 o 
   7  -9   3     1273.61     1292.30     81.40 o 
   8  -9   3     1257.87     1275.45     70.99 o 
   9  -9   3     2455.18     2447.80    109.80 o 
  10  -9   3       98.25       34.08     32.18 o 
  11  -9   3       44.54      -15.14     28.40 o 
  12  -9   3      359.66      348.33     51.11 o 
 -15  -8   3      448.63      429.74     81.40 o 
 -14  -8   3     1879.84     2116.51    185.53 o 
 -13  -8   3      272.00      227.89     27.51 o 
 -12  -8   3       91.57       62.35     20.46 o 
 -11  -8   3     1369.21     1300.44     59.13 o 
 -10  -8   3     1571.58     1625.34     61.59 o 
  -9  -8   3     7996.16     8242.03    236.48 o 
  -8  -8   3     2176.77     2092.75     84.24 o 
  -7  -8   3      282.79      270.96     12.31 o 
  -6  -8   3      520.75      542.41     19.88 o 
  -5  -8   3     2215.38     2181.66     54.18 o 
  -4  -8   3     3237.88     3138.16     63.81 o 
  -3  -8   3     1269.64     1243.78     35.97 o 
  -2  -8   3    10529.31    10154.69    219.60 o 
  -1  -8   3       96.27      107.91     13.25 o 
   0  -8   3      572.88      571.72     13.25 o 
   1  -8   3     3808.61     3763.52     85.19 o 
   2  -8   3     1185.75     1215.38     34.08 o 
   3  -8   3     1801.23     1673.65     41.11 o 
   4  -8   3     5162.58     5040.84    158.08 o 
   5  -8   3        1.02       14.81     12.31 o 
   6  -8   3      454.71      490.77     19.38 o 
   7  -8   3      530.96      551.81     55.85 o 
   8  -8   3      616.44      607.02     24.61 o 
   9  -8   3      821.09      804.02    103.18 o 
  10  -8   3     3178.44     3335.68    141.98 o 
  11  -8   3       53.53       34.08     30.29 o 
  12  -8   3      129.32      212.03     54.90 o 
  13  -8   3      327.46      238.53     56.79 o 
 -15  -7   3      288.65      357.80     68.15 o 
 -14  -7   3      485.04      306.69     77.62 o 
 -13  -7   3     3516.51     3715.89    157.06 o 
 -12  -7   3       10.52        7.12     19.10 o 
 -11  -7   3      618.37      523.46     33.18 o 
 -10  -7   3     2842.58     2841.27     92.05 o 
  -9  -7   3     1493.22     1591.89     54.97 o 
  -8  -7   3     1751.25     1756.91     50.08 o 
  -7  -7   3     8137.78     8512.53    184.57 o 
  -6  -7   3      687.48      733.93     25.56 o 
  -5  -7   3      621.35      638.03     18.93 o 
  -4  -7   3     4467.49     4583.75     89.92 o 
  -3  -7   3      677.97      638.56     21.77 o 
  -2  -7   3     1392.03     1472.85     32.18 o 
  -1  -7   3    22707.04    22971.11    626.62 o 
   0  -7   3       44.37       26.50      5.68 o 
   1  -7   3     3146.31     3333.78     98.44 o 
   2  -7   3     2873.61     2845.24     63.81 o 
   3  -7   3     1292.35     1263.87     31.61 o 
   4  -7   3      834.41      893.77     35.97 o 
   5  -7   3     6764.27     6526.04    125.84 o 
   6  -7   3      167.66      193.49     32.18 o 
   7  -7   3      454.85      405.03     16.16 o 
   8  -7   3     1441.33     1528.88     74.78 o 
   9  -7   3      360.59      353.79     26.50 o 
  10  -7   3      158.19      177.61     25.85 o 
  11  -7   3     2320.61     2409.94    104.12 o 
  12  -7   3      147.47      168.49     39.76 o 
  13  -7   3      783.50      742.10     83.30 o 
  14  -7   3      771.55      673.95     79.51 o 
 -15  -6   3      394.19      387.22     53.01 o 
 -14  -6   3      185.51      155.21     27.26 o 
 -13  -6   3      331.07      301.02     23.66 o 
 -12  -6   3     2555.16     2665.41    178.90 o 
 -11  -6   3      749.01      790.93     47.33 o 
 -10  -6   3      570.29      585.60     32.57 o 
  -9  -6   3     1298.46     1302.88     47.57 o 
  -8  -6   3       41.63       60.89     12.60 o 
  -7  -6   3      273.22      310.68     22.72 o 
  -6  -6   3    15056.82    15218.23    663.54 o 
  -5  -6   3     3070.44     3245.83     58.73 o 
  -4  -6   3      448.15      345.56     10.31 o 
  -3  -6   3     3706.17     3613.15     64.17 o 
  -2  -6   3     6053.64     6961.00    176.06 o 
  -1  -6   3     1134.49     1277.86     32.18 o 
   0  -6   3     4882.39     4399.61    100.34 o 
   1  -6   3     1555.91     1649.75     85.19 o 
   2  -6   3     4739.03     4496.83    107.25 o 
   3  -6   3      339.99      242.99     15.40 o 
   4  -6   3      353.99      324.29     13.70 o 
   5  -6   3      270.62      285.58     13.96 o 
   6  -6   3     1955.01     1804.41     39.82 o 
   7  -6   3      645.46      635.77     19.94 o 
   8  -6   3     1589.31     1670.08     48.27 o 
   9  -6   3      926.36      978.79     30.26 o 
  10  -6   3      143.57      161.00     23.66 o 
  11  -6   3      232.11      206.35     32.18 o 
  12  -6   3     2446.65     2504.60    119.27 o 
  13  -6   3        1.32        9.47     43.54 o 
  14  -6   3     1188.19     1022.28     92.76 o 
 -16  -5   3      122.59       24.85     53.95 o 
 -15  -5   3     1114.06     1023.82     76.16 o 
 -14  -5   3      270.05      266.95     37.86 o 
 -13  -5   3        7.45      -13.19     18.45 o 
 -12  -5   3      700.22      648.23     31.44 o 
 -11  -5   3      112.96      101.38     14.01 o 
 -10  -5   3      704.02      661.48     26.08 o 
  -9  -5   3     3756.76     3818.51    155.24 o 
  -8  -5   3      849.10      872.00     41.65 o 
  -7  -5   3        6.42       14.20      6.69 o 
  -6  -5   3     2293.28     2310.16     51.86 o 
  -5  -5   3     8891.69     8704.62    148.84 o 
  -4  -5   3     1897.00     1717.06     32.17 o 
  -3  -5   3    12113.90    11054.03    393.77 o 
  -2  -5   3     1632.39     1474.70     31.81 o 
  -1  -5   3      960.99     1173.73     28.40 o 
   0  -5   3      813.38      645.04     16.69 o 
   1  -5   3     8734.33     7819.11    363.48 o 
   2  -5   3      668.06      653.24     55.85 o 
   3  -5   3     4985.82     4281.57     85.64 o 
   4  -5   3     2534.02     2504.75     48.14 o 
   5  -5   3       25.72       30.76      6.77 o 
   6  -5   3      380.22      370.87     30.29 o 
   7  -5   3     1591.62     1606.89     37.75 o 
   8  -5   3      932.76      938.22     28.22 o 
   9  -5   3     1287.79     1313.42     41.87 o 
  10  -5   3      135.80      124.03     13.96 o 
  11  -5   3       33.10       54.38     63.42 o 
  12  -5   3      947.29      910.59     39.76 o 
  13  -5   3     1246.54     1232.42     83.30 o 
  14  -5   3      391.68      336.98     51.11 o 
  15  -5   3     1656.99     1597.79    115.48 o 
 -16  -4   3      693.26      687.05     69.11 o 
 -15  -4   3      634.77      558.82    139.14 o 
 -14  -4   3     1597.31     1622.03     97.50 o 
 -13  -4   3      698.69      718.14     35.85 o 
 -12  -4   3       73.50      141.33     23.66 o 
 -11  -4   3      101.23      165.86     30.29 o 
 -10  -4   3     1573.28     1594.13     51.11 o 
  -9  -4   3      931.82      990.92     27.42 o 
  -8  -4   3     8756.92     9067.38    157.84 o 
  -7  -4   3       12.44        4.42     11.36 o 
  -6  -4   3      854.17      880.42     19.95 o 
  -5  -4   3      299.84      262.92     12.31 o 
  -4  -4   3     6363.38     6197.21    249.89 o 
  -3  -4   3     4053.68     3990.78     94.18 o 
  -2  -4   3    16633.83    15409.88    322.20 o 
  -1  -4   3       18.37       24.34      5.68 o 
   0  -4   3     2139.04     2006.78     68.15 o 
   1  -4   3     5147.97     5092.14    148.61 o 
   2  -4   3      123.70       82.07     10.41 o 
   3  -4   3     2037.14     2026.84    117.37 o 
   4  -4   3    18982.26    19445.46    818.77 o 
   5  -4   3      611.05      629.10     20.63 o 
   6  -4   3      405.25      473.83     14.61 o 
   7  -4   3     1997.67     2026.32     67.21 o 
   8  -4   3        1.75       -4.81      7.57 o 
   9  -4   3     1349.45     1454.73     47.25 o 
  10  -4   3     5299.95     5922.99    207.30 o 
  11  -4   3      732.87      738.85     28.67 o 
  12  -4   3       21.16       20.87     12.93 o 
  13  -4   3      839.03      708.03     43.54 o 
  14  -4   3      208.95      200.67     43.54 o 
  15  -4   3      252.96      219.60     49.22 o 
 -16  -3   3      374.32      278.64     47.97 o 
 -15  -3   3      390.81      324.68     54.90 o 
 -14  -3   3      146.67      139.38     25.47 o 
 -13  -3   3     5208.56     5323.66    186.61 o 
 -12  -3   3      138.62      132.84     18.60 o 
 -11  -3   3      377.31      334.30     21.29 o 
 -10  -3   3     3969.78     3826.18     99.39 o 
  -9  -3   3      377.77      337.81     40.70 o 
  -8  -3   3     1471.11     1532.65     32.75 o 
  -7  -3   3    15483.73    15264.18    255.63 o 
  -6  -3   3      686.25      719.45     18.60 o 
  -5  -3   3     3035.52     3145.13     55.46 o 
  -4  -3   3     7841.44     7790.01    169.43 o 
  -3  -3   3       59.42       29.53      5.68 o 
  -2  -3   3     1869.97     1867.14     43.54 o 
  -1  -3   3    26444.33    24624.41    493.37 o 
   0  -3   3     2561.36     2458.69     51.42 o 
   1  -3   3      937.40      836.01     20.72 o 
   2  -3   3        3.87       22.09      5.91 o 
   3  -3   3     1474.12     1461.66     51.11 o 
   4  -3   3     2711.31     2861.32     61.53 o 
   5  -3   3    39000.95    41590.94    825.56 o 
   6  -3   3      255.58      283.21     23.66 o 
   7  -3   3     1647.60     1739.05     33.39 o 
   8  -3   3     3707.67     4316.65    126.84 o 
   9  -3   3      110.11      107.43      9.97 o 
  10  -3   3      146.24      164.68     12.31 o 
  11  -3   3     6499.40     6862.47    237.59 o 
  12  -3   3     1091.18     1081.58     38.66 o 
  13  -3   3      879.94      904.00     54.90 o 
  14  -3   3      474.39      378.03     33.39 o 
  15  -3   3       84.70       53.01     47.33 o 
  16  -3   3        1.78       35.97     41.65 o 
 -16  -2   3      237.36      250.05     51.42 o 
 -15  -2   3      204.44      210.62     31.38 o 
 -14  -2   3      511.57      467.08     34.97 o 
 -13  -2   3       33.74       19.81     19.95 o 
 -12  -2   3     4133.78     4195.81    167.54 o 
 -11  -2   3      636.48      637.61     29.36 o 
 -10  -2   3     1288.54     1288.71     35.48 o 
  -9  -2   3     3867.78     3958.04     74.56 o 
  -8  -2   3      147.33      184.54     11.83 o 
  -7  -2   3      601.08      669.77     20.46 o 
  -6  -2   3     8584.51     7843.35    133.95 o 
  -4  -2   3     3674.78     3550.52     66.77 o 
  -3  -2   3     2630.01     2410.43     46.79 o 
  -2  -2   3       56.83       51.18      4.02 o 
  -1  -2   3      256.83      271.16     14.20 o 
   0  -2   3    31687.17    28566.94    592.09 o 
   1  -2   3     9901.07     9415.21    200.14 o 
   2  -2   3     3363.18     3086.22     67.59 o 
   3  -2   3     3684.36     3760.04     72.48 o 
   4  -2   3      483.81      429.70     11.83 o 
   5  -2   3      911.23     1118.45     38.81 o 
   6  -2   3    17533.46    19401.56    633.25 o 
   7  -2   3     2220.29     2568.88     50.82 o 
   8  -2   3     3209.24     3673.13     84.24 o 
   9  -2   3      433.46      530.46     42.60 o 
  10  -2   3      865.46      885.51     24.74 o 
  11  -2   3      727.02      746.37     22.76 o 
  12  -2   3     4785.88     5279.13    337.92 o 
  13  -2   3     1561.02     1530.32     51.48 o 
  14  -2   3      860.78      774.20     48.60 o 
  15  -2   3       31.09       26.72     25.56 o 
  16  -2   3       18.51        9.47     35.97 o 
 -15  -1   3     1715.04     1712.72    114.28 o 
 -14  -1   3       91.36       83.53     23.53 o 
 -13  -1   3        0.88       11.92      8.74 o 
 -12  -1   3       16.75       18.82     10.86 o 
 -11  -1   3     2624.53     2726.72     70.49 o 
 -10  -1   3     5330.79     5318.37     97.57 o 
  -9  -1   3     4030.55     4122.28     71.53 o 
  -8  -1   3      431.18      394.78     13.63 o 
  -7  -1   3       16.34       28.21      5.08 o 
  -6  -1   3       17.56       30.11      4.87 o 
  -5  -1   3     6750.50     6212.57    175.11 o 
  -4  -1   3     4593.13     4750.88     85.90 o 
  -3  -1   3     9177.90     8567.99    169.47 o 
  -2  -1   3     1325.49     1298.25     27.22 o 
  -1  -1   3       58.73       81.40      5.35 o 
   0  -1   3     9725.74     8905.65    254.33 o 
   1  -1   3     5699.01     5133.68    109.77 o 
   2  -1   3    36355.70    36577.65    671.54 o 
   3  -1   3    50683.67    52013.86   1058.25 o 
   4  -1   3      390.56      504.15     17.04 o 
   5  -1   3      351.56      500.54     24.61 o 
   6  -1   3     1173.25     1354.93     27.22 o 
   7  -1   3     5091.32     5512.21    153.34 o 
   8  -1   3    11931.03    13726.53    439.20 o 
   9  -1   3     4864.02     5386.62    129.68 o 
  10  -1   3        5.08       11.36     15.14 o 
  11  -1   3      171.59      155.65     12.66 o 
  12  -1   3     3579.26     3794.97     98.44 o 
  13  -1   3     1690.49     1724.18    114.53 o 
  14  -1   3     1684.87     1827.86     70.91 o 
  15  -1   3     1018.81     1093.36     59.13 o 
  16  -1   3      219.27      224.80     37.72 o 
 -15   0   3     1003.08      851.58     68.15 o 
 -14   0   3     2634.95     2472.26    123.61 o 
 -13   0   3       99.93      110.52     24.61 o 
 -12   0   3      107.88       83.33     14.33 o 
 -11   0   3     1642.04     1709.29     43.43 o 
 -10   0   3     1355.10     1335.76     30.70 o 
  -9   0   3     1268.42     1300.09     29.09 o 
  -8   0   3     8802.95     8873.43    143.22 o 
  -7   0   3      471.12      557.54     14.73 o 
  -6   0   3     1244.34     1295.31     38.81 o 
  -5   0   3       49.92        7.74      7.27 o 
  -4   0   3     7648.77     7304.14    158.71 o 
  -3   0   3     2188.31     2129.05     70.05 o 
  -2   0   3    37504.20    35179.80   2628.60 o 
  -1   0   3     3732.26     3883.91    102.29 o 
   0   0   3      140.70      156.71     23.66 o 
   1   0   3     7732.35     7178.67    167.80 o 
   2   0   3    16041.04    15274.99    253.37 o 
   3   0   3       77.81       74.89      5.91 o 
   4   0   3    46271.76    46509.46    975.90 o 
   5   0   3     6330.34     7379.75    289.65 o 
   6   0   3        2.49       12.31     14.20 o 
   7   0   3     3479.89     3688.74    141.04 o 
   8   0   3       57.67       39.39      8.03 o 
   9   0   3      804.41      836.11     45.43 o 
  10   0   3     6651.39     7222.37    138.27 o 
  11   0   3      113.09      105.36     11.36 o 
  12   0   3      227.26      223.94     15.35 o 
  13   0   3     2787.97     2984.85     76.54 o 
  14   0   3     1189.70     1165.15     53.95 o 
  15   0   3       55.60       45.43     20.82 o 
  16   0   3     2166.83     2095.73    102.66 o 
 -15   1   3       14.27      -73.83     73.83 o 
 -14   1   3      240.53      229.17     50.17 o 
 -13   1   3     3977.14     4349.34    111.77 o 
 -12   1   3      141.89      113.26     29.34 o 
 -11   1   3      126.69      103.50     15.35 o 
 -10   1   3     2601.80     2629.61     56.88 o 
  -9   1   3     2537.61     2567.72     50.82 o 
  -8   1   3      279.89      241.91     28.40 o 
  -7   1   3     6468.95     6369.59    101.06 o 
  -6   1   3     1451.24     1474.21     43.54 o 
  -5   1   3     2823.07     2965.42     60.06 o 
  -4   1   3      357.32      278.34     15.40 o 
  -3   1   3     5245.31     5112.02    130.55 o 
  -2   1   3     3566.53     3646.18    198.78 o 
  -1   1   3    32929.94    31554.72   2075.81 o 
   0   1   3     3250.65     3271.35     66.25 o 
   1   1   3       28.86       28.28      5.91 o 
   2   1   3      204.78      175.24      8.03 o 
   3   1   3     8920.45     8761.38    166.17 o 
   4   1   3      307.27      304.03      8.62 o 
   5   1   3    12307.98    12788.91    411.75 o 
   6   1   3     2034.69     1932.07     59.63 o 
   7   1   3       67.40       53.13     12.31 o 
   8   1   3     6818.86     7857.67    185.86 o 
   9   1   3      702.77      767.50     28.40 o 
  10   1   3       62.18       53.07      9.37 o 
  11   1   3     4257.75     4372.90     81.57 o 
  12   1   3     1921.15     2006.10     47.69 o 
  13   1   3      824.71      820.61     28.02 o 
  14   1   3     1327.25     1355.51     44.71 o 
  15   1   3      290.76      246.28     26.06 o 
  16   1   3        7.45       23.38     23.34 o 
  17   1   3     1344.61     1223.63    103.05 o 
 -15   2   3      931.94      865.16    126.84 o 
 -14   2   3        0.17        1.89     49.22 o 
 -13   2   3        8.57      -10.31     18.03 o 
 -12   2   3     3332.86     3567.42    108.33 o 
 -11   2   3     2514.22     2618.37     66.36 o 
 -10   2   3     1335.27     1361.21     36.92 o 
  -9   2   3      591.67      572.16     19.95 o 
  -8   2   3     1067.68     1118.24     25.43 o 
  -7   2   3      201.50      182.18      9.97 o 
  -6   2   3     8397.76     8142.09    165.41 o 
  -5   2   3     3570.10     3471.45     81.78 o 
  -4   2   3     1062.72      861.77     29.10 o 
  -3   2   3      159.63      211.39     12.60 o 
  -2   2   3     9196.85     9408.67    253.82 o 
  -1   2   3     3776.96     3853.52    118.19 o 
   1   2   3     5726.46     5489.47    128.14 o 
   2   2   3     8113.21     7600.65    164.63 o 
   3   2   3    15133.70    14647.60    332.96 o 
   4   2   3      590.84      544.56     14.54 o 
   5   2   3      712.93      749.65     32.18 o 
   6   2   3     9436.73     8857.70    154.26 o 
   7   2   3     5223.40     5476.33    296.27 o 
   8   2   3     4757.92     4850.12    196.88 o 
   9   2   3      345.58      309.67     13.39 o 
  10   2   3      163.90      152.85     11.36 o 
  11   2   3      426.69      409.25     16.69 o 
  12   2   3     1787.91     1850.81     42.02 o 
  13   2   3     1151.07     1214.43     69.10 o 
  14   2   3     2131.26     2149.53     68.93 o 
  15   2   3      138.16      104.80     22.46 o 
  16   2   3       33.19       21.84     25.03 o 
  17   2   3       14.74       93.02     59.63 o 
 -14   3   3      635.63      721.28     66.26 o 
 -13   3   3       49.87       20.82     26.50 o 
 -12   3   3      213.49      229.64     20.82 o 
 -11   3   3     1686.06     1711.64     54.10 o 
 -10   3   3      221.63      216.52     15.01 o 
  -9   3   3      178.51      169.15     12.25 o 
  -8   3   3     2018.42     1956.98     40.81 o 
  -7   3   3      423.36      368.03     13.19 o 
  -6   3   3     2682.12     2663.94     55.54 o 
  -5   3   3    15241.38    15622.76    291.84 o 
  -4   3   3      421.75      376.99     30.29 o 
  -3   3   3     7912.88     7648.43    170.12 o 
  -2   3   3     1564.50     1630.14     49.31 o 
  -1   3   3      178.07      181.91     14.20 o 
   0   3   3      873.71      785.22     20.72 o 
   1   3   3     9316.81     8839.02    212.90 o 
   2   3   3     2460.17     2561.68     62.68 o 
   3   3   3    32043.98    31081.55    649.64 o 
   4   3   3     1919.92     1956.94     39.76 o 
   5   3   3      694.68      736.08     53.95 o 
   6   3   3     2158.65     2009.78     42.69 o 
   7   3   3     7161.51     7326.63    119.90 o 
   8   3   3     4240.76     4362.96     84.24 o 
   9   3   3     2536.57     2523.53     88.98 o 
  10   3   3      235.97      220.08     11.83 o 
  11   3   3       48.37       58.12     16.09 o 
  12   3   3      672.89      644.34     23.40 o 
  13   3   3     1139.34     1219.25     36.36 o 
  14   3   3      988.48      915.33     54.90 o 
  15   3   3     2929.98     2865.58    103.25 o 
  16   3   3        8.07        1.89     21.34 o 
  17   3   3        7.77      -11.29     91.82 o 
 -14   4   3     1366.51     1255.14    107.91 o 
 -13   4   3       52.11       20.82     39.76 o 
 -12   4   3       67.04       53.01     24.61 o 
 -11   4   3      498.41      469.49     37.86 o 
 -10   4   3      251.38      267.21     10.31 o 
  -9   4   3      179.74      174.32     25.56 o 
  -8   4   3    11011.95    11098.25    194.88 o 
  -7   4   3      224.30      222.06     35.97 o 
  -6   4   3      131.67      174.00     21.77 o 
  -5   4   3     2088.30     1994.02     37.30 o 
  -4   4   3     2699.32     2496.04     69.10 o 
  -3   4   3     1331.08     1343.76     29.92 o 
  -2   4   3     7833.04     6905.09    130.51 o 
  -1   4   3     1850.09     1859.42     43.54 o 
   0   4   3      155.76      204.25      9.97 o 
   1   4   3    17200.67    17146.29    427.52 o 
   2   4   3     2227.53     2005.43     64.67 o 
   3   4   3     5022.42     5043.38    110.01 o 
   4   4   3     3474.31     2981.14     68.64 o 
   5   4   3     3071.03     3155.84     64.05 o 
   6   4   3      749.28      722.69     33.13 o 
   7   4   3     4818.85     4702.67    123.05 o 
   8   4   3      384.90      332.94     13.63 o 
   9   4   3      445.72      416.80     31.24 o 
  10   4   3     8766.62     9095.87    143.58 o 
  11   4   3       53.98       60.64      9.97 o 
  12   4   3      893.39      885.89     23.98 o 
  13   4   3      215.51      204.07     18.93 o 
  14   4   3      411.10      393.02     19.95 o 
  15   4   3       99.14       90.20     17.25 o 
  16   4   3     2300.43     2255.41    388.09 o 
  17   4   3      339.83      286.42     59.53 o 
 -13   5   3     2302.48     2341.79    162.81 o 
 -12   5   3      107.47       94.66     32.18 o 
 -11   5   3      821.33      812.15     53.01 o 
 -10   5   3      200.10      196.88     28.40 o 
  -9   5   3      708.48      701.59     36.92 o 
  -8   5   3       55.18       35.02     19.88 o 
  -7   5   3    11525.25    12051.61    230.49 o 
  -6   5   3     1659.81     1667.32     47.87 o 
  -5   5   3      412.22      408.11     20.63 o 
  -4   5   3     1456.61     1353.25     31.79 o 
  -3   5   3      346.13      439.82     14.01 o 
  -2   5   3     1030.81     1182.49     24.50 o 
  -1   5   3    25322.57    25054.16    470.50 o 
   0   5   3    13034.88    13652.32    268.82 o 
   1   5   3     1393.09     1390.42     39.89 o 
   2   5   3    14219.86    14236.71    324.77 o 
   3   5   3       58.52       18.93     18.93 o 
   4   5   3     3461.00     3707.25     86.47 o 
   5   5   3    10413.03     9866.39    265.04 o 
   6   5   3     4824.80     5108.86    120.21 o 
   7   5   3     1686.79     1535.57     37.97 o 
   8   5   3     3111.32     3237.26    100.34 o 
   9   5   3      119.09      153.26     22.72 o 
  10   5   3      366.54      361.24     21.83 o 
  11   5   3     2061.19     2162.25     54.84 o 
  12   5   3      506.47      472.91     37.86 o 
  13   5   3     1428.12     1416.90     45.47 o 
  14   5   3      523.92      487.92     28.64 o 
  15   5   3        4.23       -7.04     26.94 o 
  16   5   3        1.08        7.57     49.22 o 
  17   5   3     1506.57     1321.40    153.34 o 
 -13   6   3        0.58      -22.72     53.01 o 
 -12   6   3     2045.96     2072.97    153.34 o 
 -11   6   3      150.03      153.34     34.08 o 
 -10   6   3     1101.76     1130.19     66.26 o 
  -9   6   3      135.72      135.40     22.72 o 
  -8   6   3        1.00        3.79     13.15 o 
  -7   6   3        0.20      -15.14     15.14 o 
  -6   6   3     8598.02     8770.10    198.53 o 
  -5   6   3     2792.95     2679.78     69.63 o 
  -4   6   3     2076.58     1975.52     67.21 o 
  -3   6   3      675.32      671.59     22.72 o 
  -2   6   3      120.20      153.55      8.03 o 
  -1   6   3     1203.70     1246.78     45.43 o 
   0   6   3    30879.06    31294.61    609.17 o 
   1   6   3    12660.92    12461.14    274.56 o 
   2   6   3    13526.14    13679.73    318.30 o 
   3   6   3     1806.34     1732.22    109.80 o 
   4   6   3     4793.67     5294.58    220.55 o 
   5   6   3     1333.52     1324.12     36.69 o 
   6   6   3    11442.66    11492.72    240.03 o 
   7   6   3     4548.44     4585.59     89.44 o 
   8   6   3     5732.55     5984.24    123.18 o 
   9   6   3     2286.71     2211.84     70.99 o 
  10   6   3      784.55      950.01    132.52 o 
  11   6   3      379.18      348.63     19.21 o 
  12   6   3     1602.71     1632.48     46.21 o 
  13   6   3     2284.10     2306.93     73.83 o 
  14   6   3     1577.15     1652.15     55.48 o 
  15   6   3      197.17      185.53     41.65 o 
  16   6   3      197.90      212.03     56.79 o 
  17   6   3      134.53      191.21     71.94 o 
 -12   7   3      208.22      187.42     62.47 o 
 -11   7   3     1944.76     1976.42    113.59 o 
 -10   7   3      301.91      265.04     34.08 o 
  -9   7   3     1068.68     1166.16     58.69 o 
  -8   7   3       97.68       82.90     64.37 o 
  -7   7   3      500.29      507.83     29.34 o 
  -6   7   3      517.51      521.56     40.70 o 
  -5   7   3     3616.10     4001.19     99.48 o 
  -4   7   3     1291.98     1183.20     37.47 o 
  -3   7   3     3663.02     3516.65     66.01 o 
  -2   7   3      514.15      524.39     14.73 o 
  -1   7   3      558.79      643.75     17.40 o 
   0   7   3     5980.20     5850.71    168.49 o 
   1   7   3     6809.38     6794.29    149.15 o 
   2   7   3     5916.89     6445.76    144.59 o 
   3   7   3    19993.06    19995.06    464.19 o 
   4   7   3      189.30      194.88     26.50 o 
   5   7   3      539.54      558.64     29.36 o 
   6   7   3     1375.05     1437.19     78.56 o 
   7   7   3     3250.56     3317.09    173.22 o 
   8   7   3     6571.81     6611.18    141.49 o 
   9   7   3    10195.18    10698.52    220.87 o 
  10   7   3     1063.21     1083.29     57.74 o 
  11   7   3     1983.95     2044.39    113.59 o 
  12   7   3        7.37       11.26     20.82 o 
  13   7   3      850.77      896.82     58.69 o 
  14   7   3      987.98     1043.85     51.31 o 
  15   7   3     2231.85     2462.95    132.52 o 
  16   7   3        2.15       62.47     75.72 o 
  17   7   3      170.49      141.98     94.66 o 
 -12   8   3        5.43      -15.14     51.11 o 
 -11   8   3      259.88      265.04     58.69 o 
 -10   8   3      663.15      607.69     66.26 o 
  -9   8   3      228.76      172.27     34.08 o 
  -8   8   3     3906.26     4089.14    140.09 o 
  -7   8   3       32.24       28.69     16.05 o 
  -6   8   3      498.86      483.06     25.22 o 
  -5   8   3     1122.34     1141.27     38.51 o 
  -4   8   3      699.25      746.69     29.92 o 
  -3   8   3      493.10      487.56     28.40 o 
  -2   8   3     5176.82     5160.76     95.50 o 
  -1   8   3      129.62       96.25     17.98 o 
   0   8   3      521.01      521.44     29.34 o 
   1   8   3     1299.57     1206.70     34.09 o 
   2   8   3     3922.55     4011.63     99.51 o 
   3   8   3     1497.65     1530.71     39.51 o 
   4   8   3     6180.56     6327.72    174.23 o 
   5   8   3       25.98        8.91     27.45 o 
   6   8   3      253.44      220.39     44.49 o 
   7   8   3      122.49       62.52     21.19 o 
   8   8   3      270.52      253.68     20.46 o 
   9   8   3      729.32      738.58     29.24 o 
  10   8   3     4706.74     4946.56    118.32 o 
  11   8   3       74.35       91.65     49.22 o 
  12   8   3     1449.26     1677.81     99.39 o 
  13   8   3      796.00      726.27     37.30 o 
  14   8   3      366.18      360.45     53.95 o 
  15   8   3        0.37       22.72     47.33 o 
  16   8   3     1630.66     1467.17    174.17 o 
 -11   9   3      123.27      134.41     70.05 o 
 -10   9   3      252.05      206.35     47.33 o 
  -9   9   3      345.96      302.90     41.65 o 
  -8   9   3        0.22      -22.72     22.72 o 
  -7   9   3     3374.38     3586.48    113.20 o 
  -6   9   3     1224.51     1138.25     43.00 o 
  -5   9   3       67.51       92.30     18.60 o 
  -4   9   3     1686.93     1779.58     53.67 o 
  -3   9   3        4.68       -1.89      7.18 o 
  -2   9   3      112.85      116.31     14.20 o 
  -1   9   3     3613.45     3549.62     69.81 o 
   0   9   3        2.12       -7.70      7.70 o 
   1   9   3     5436.17     5365.75    133.73 o 
   2   9   3     1109.04     1070.16     34.97 o 
   3   9   3       95.13      124.74     22.72 o 
   4   9   3      110.51      128.76     18.93 o 
   5   9   3     6233.60     6227.39    214.50 o 
   6   9   3      187.88      167.68     42.15 o 
   7   9   3      230.36      191.71     33.13 o 
   8   9   3     2079.01     2042.60     94.66 o 
   9   9   3      252.90      245.72     33.13 o 
  10   9   3      466.14      484.69     25.33 o 
  11   9   3     3060.37     3277.17     83.00 o 
  12   9   3     1790.89     1780.23     99.39 o 
  13   9   3     1019.78      991.06     46.81 o 
  14   9   3      339.32      326.21     54.90 o 
  15   9   3      115.34      174.17     60.58 o 
  16   9   3        3.01      -30.29     85.19 o 
 -10  10   3      428.73      336.98     60.58 o 
  -9  10   3      335.23      265.04     39.76 o 
  -8  10   3      240.78      155.24     28.40 o 
  -7  10   3        1.10       -3.79     24.61 o 
  -6  10   3     2438.21     2410.48     77.96 o 
  -5  10   3     1444.37     1481.31     59.05 o 
  -4  10   3     1244.46     1179.79     50.41 o 
  -3  10   3      761.75      780.42     27.45 o 
  -2  10   3      525.50      469.84     19.48 o 
  -1  10   3      217.68      223.91     14.20 o 
   0  10   3     2115.19     2155.31     50.66 o 
   1  10   3      846.43      801.17     30.48 o 
   2  10   3     4967.15     5129.79    137.05 o 
   3  10   3      400.29      402.43     19.06 o 
   4  10   3      114.24      110.35     23.66 o 
   5  10   3      954.29      911.48     32.63 o 
   6  10   3     1904.71     2020.41     78.98 o 
   7  10   3      250.75      328.48     30.80 o 
   8  10   3     1797.69     1762.49     62.47 o 
   9  10   3      269.62      257.46     17.40 o 
  10  10   3       13.45       36.64     20.30 o 
  11  10   3      120.10      128.51     21.77 o 
  12  10   3     3136.58     3175.27     98.85 o 
  13  10   3     2218.23     2061.80     81.91 o 
  14  10   3     1083.26      934.58     58.72 o 
  15  10   3       36.28       20.82     35.97 o 
  16  10   3        1.51      -22.72     79.51 o 
  -9  11   3     1796.50     1722.74    134.41 o 
  -8  11   3       28.94       -9.47     26.50 o 
  -7  11   3      245.11      196.88     39.76 o 
  -6  11   3     1101.65      963.60     53.01 o 
  -5  11   3     2812.65     2683.37     94.74 o 
  -4  11   3      587.67      546.69     28.57 o 
  -3  11   3     4709.59     4752.19    135.46 o 
  -2  11   3       42.82       30.92     11.18 o 
  -1  11   3      139.49      172.00     38.81 o 
   0  11   3       11.19       19.18     10.41 o 
   1  11   3     2110.94     2238.74     56.73 o 
   2  11   3     1962.47     1976.81     63.63 o 
   3  11   3     4489.76     4418.49    130.98 o 
   4  11   3      232.53      212.31     15.40 o 
   5  11   3      298.77      296.82     34.65 o 
   6  11   3     1427.07     1363.05     86.49 o 
   7  11   3      883.91      919.78     79.48 o 
   8  11   3       55.15       28.40     28.40 o 
   9  11   3     4251.33     4369.21    155.24 o 
  10  11   3       20.36       18.93     13.63 o 
  11  11   3        1.84       54.34     39.76 o 
  12  11   3     1324.81     1355.18     60.58 o 
  13  11   3      610.12      667.45     47.26 o 
  14  11   3      761.87      599.91     49.12 o 
  15  11   3     1945.26     1972.63    208.24 o 
  -8  12   3     2124.40     2269.85    164.70 o 
  -7  12   3        5.84        7.57     28.40 o 
  -6  12   3        9.07        1.89     24.61 o 
  -5  12   3     1727.13     1694.34     79.51 o 
  -4  12   3      572.21      490.32     43.54 o 
  -3  12   3      585.79      578.89     35.97 o 
  -2  12   3     3829.24     3972.21    124.68 o 
  -1  12   3      583.95      601.13     29.34 o 
   0  12   3       60.29       48.97     31.24 o 
   1  12   3      442.23      398.34     20.72 o 
   2  12   3      190.15      212.94     13.96 o 
   3  12   3     2752.03     2733.12     83.57 o 
   4  12   3     4031.17     4174.86    120.12 o 
   5  12   3      283.05      278.73     32.18 o 
   6  12   3      320.17      318.19     32.57 o 
   7  12   3      482.81      556.78     42.59 o 
   8  12   3     1157.93     1082.35     50.39 o 
   9  12   3       29.01       29.09     12.25 o 
  10  12   3     4841.19     5207.55    150.64 o 
  11  12   3      500.86      557.87     74.78 o 
  12  12   3      337.06      323.88     27.80 o 
  13  12   3      436.94      406.18     53.95 o 
  14  12   3        0.54       34.77     36.74 o 
  15  12   3      116.31      124.95     79.51 o 
  -7  13   3     1720.00     1474.74    126.84 o 
  -6  13   3      352.98      338.87     56.79 o 
  -5  13   3      121.93      106.01     32.18 o 
  -4  13   3     1356.88     1355.47     68.15 o 
  -3  13   3       13.39        7.57     11.36 o 
  -2  13   3       14.22        1.89     17.04 o 
  -1  13   3     2300.46     2489.42    113.59 o 
   0  13   3       46.27       42.60     13.39 o 
   1  13   3     1804.36     1770.07     66.25 o 
   2  13   3      266.32      281.58     36.92 o 
   3  13   3      228.73      256.86     61.53 o 
   4  13   3      677.33      687.40     33.54 o 
   5  13   3     2479.17     2676.67    103.71 o 
   6  13   3     2042.46     2079.17    134.41 o 
   7  13   3     1108.15     1045.32     50.17 o 
   8  13   3      617.92      619.06     33.65 o 
   9  13   3        9.87       50.98     69.10 o 
  10  13   3       67.33       74.95     19.95 o 
  11  13   3     2989.06     3155.88    110.49 o 
  12  13   3      637.72      637.98     68.15 o 
  13  13   3      301.94      289.65     77.62 o 
  14  13   3       16.56       20.82     60.58 o 
  -6  14   3      756.63      662.59     79.51 o 
  -5  14   3      172.76      136.30     54.90 o 
  -4  14   3      437.02      416.49     54.90 o 
  -3  14   3      104.71       54.90     47.33 o 
  -2  14   3       62.06       35.97     22.72 o 
  -1  14   3       44.97       18.93     24.61 o 
   0  14   3     2027.90     1993.45     98.44 o 
   1  14   3       10.30       34.08     26.50 o 
   2  14   3     4523.83     4558.63    210.14 o 
   3  14   3      121.34      183.63     54.90 o 
   4  14   3      608.76      518.71     70.05 o 
   5  14   3        5.21        7.57     32.18 o 
   6  14   3     1291.44     1370.00     74.78 o 
   7  14   3      263.31      283.12     14.78 o 
   8  14   3     2295.40     2445.75     91.67 o 
   9  14   3      149.11      159.02     37.86 o 
  10  14   3       11.05       58.69     37.86 o 
  11  14   3       86.29       51.11     32.18 o 
  12  14   3     1054.30     1137.76    143.88 o 
  13  14   3      242.18      246.11     96.55 o 
  -4  15   3      955.63      853.80     87.08 o 
  -3  15   3     2584.43     2603.04    155.24 o 
  -2  15   3      106.07      143.88     45.43 o 
  -1  15   3        4.34        7.57     54.90 o 
   0  15   3      215.86      230.96     35.97 o 
   1  15   3      534.05      567.94     54.90 o 
   2  15   3      408.53      367.27     39.76 o 
   3  15   3     3047.39     3239.13    157.13 o 
   4  15   3       12.39       49.22     37.86 o 
   5  15   3        3.59        1.89     53.01 o 
   6  15   3      310.51      238.53     64.37 o 
   7  15   3      402.24      422.17     85.19 o 
   8  15   3      596.93      374.84     92.76 o 
   9  15   3     2539.62     2423.19    140.09 o 
  10  15   3      405.03      384.30     41.65 o 
  11  15   3       88.63      128.73     66.26 o 
  12  15   3        2.40       37.86     70.05 o 
  -2  16   3     1383.93     1436.88    111.69 o 
  -1  16   3        9.51      -35.97     39.76 o 
   0  16   3      167.22      147.66     62.47 o 
   1  16   3      172.42      147.66     43.54 o 
   2  16   3       91.51      138.20     43.54 o 
   3  16   3       55.87       43.54     30.29 o 
   4  16   3     1757.12     1796.57    107.91 o 
   5  16   3       14.92       -7.57     43.54 o 
   6  16   3      145.26       54.90     58.69 o 
   7  16   3      741.74      789.43     96.55 o 
   8  16   3      206.50      149.56     56.79 o 
   9  16   3       58.23       34.08     39.76 o 
  10  16   3     1558.72     1442.56    160.92 o 
   0  17   3       89.37      147.66     77.62 o 
   1  17   3      440.19      594.44    115.48 o 
   2  17   3      369.26      348.33     49.22 o 
   3  17   3       18.44      -68.15     68.15 o 
   4  17   3        3.93      -34.08     34.08 o 
   5  17   3     1888.03     1889.33    121.16 o 
   6  17   3      445.71      397.55     98.44 o 
   7  17   3      782.58      689.10     94.66 o 
   8  17   3      560.56      475.17     96.55 o 
  -5 -17   4      286.88      272.61     51.11 o 
  -4 -17   4      323.11      242.32     49.22 o 
  -3 -17   4      460.46      382.41     54.90 o 
  -2 -17   4       17.23       98.44     51.11 o 
  -1 -17   4      975.62     1007.14     88.98 o 
   0 -17   4       14.41       39.76     30.29 o 
  -8 -16   4        8.53       41.65     66.26 o 
  -7 -16   4      124.40       96.55     45.43 o 
  -6 -16   4     1637.45     1548.57    100.34 o 
  -5 -16   4      347.94      327.51     53.01 o 
  -4 -16   4      339.99      367.27     60.58 o 
  -3 -16   4       35.18       17.04     20.82 o 
  -2 -16   4      524.45      463.81     43.54 o 
  -1 -16   4        0.68      -22.72     22.72 o 
   0 -16   4     1581.63     1580.75     83.30 o 
   1 -16   4      177.75      217.71     35.97 o 
   2 -16   4      388.38      365.37     58.69 o 
   3 -16   4       61.12      -22.72     41.65 o 
 -10 -15   4      175.71       98.44     94.66 o 
  -9 -15   4     1701.82     1832.54    162.81 o 
  -8 -15   4      424.57      372.94     51.11 o 
  -7 -15   4       49.83       22.72     32.18 o 
  -6 -15   4      406.18      384.30     47.33 o 
  -5 -15   4     1615.48     1794.68     75.72 o 
  -4 -15   4      359.54      363.48     30.29 o 
  -3 -15   4     1093.48     1113.15     60.58 o 
  -2 -15   4       16.76       20.82     22.72 o 
  -1 -15   4       35.16       20.82     22.72 o 
   0 -15   4      444.92      397.55     35.97 o 
   1 -15   4      451.55      420.27     43.54 o 
   2 -15   4      571.34      632.30     51.11 o 
   3 -15   4      727.46      721.28     53.01 o 
   4 -15   4        3.00        0.00     34.08 o 
   5 -15   4       10.39      -15.14     51.11 o 
 -11 -14   4      430.24      399.45    111.69 o 
 -10 -14   4      648.43      513.04     81.40 o 
  -9 -14   4      365.26      418.38     83.30 o 
  -8 -14   4     2404.45     2551.92    141.98 o 
  -7 -14   4        0.02       -5.68     26.50 o 
  -6 -14   4       29.69       -1.89     13.25 o 
  -5 -14   4      593.14      584.97     35.97 o 
  -4 -14   4      483.51      442.99     30.29 o 
  -3 -14   4      475.02      584.97     39.76 o 
  -2 -14   4     4591.09     4715.76    166.59 o 
  -1 -14   4       26.23      -15.14     22.72 o 
   0 -14   4       24.32       15.14     26.50 o 
   1 -14   4      988.76     1109.37     56.79 o 
   2 -14   4      596.38      655.02     41.65 o 
   3 -14   4      876.95      861.37     56.79 o 
   4 -14   4     1231.35     1315.72     71.94 o 
   5 -14   4       18.47       15.14     41.65 o 
   6 -14   4        8.58       88.98     68.15 o 
   7 -14   4      885.98      783.75     83.30 o 
 -12 -13   4      112.33      107.91     70.05 o 
 -11 -13   4       15.62      -51.11     51.11 o 
 -10 -13   4      797.17      781.86    107.91 o 
  -9 -13   4      323.24      257.46     32.18 o 
  -8 -13   4      406.59      416.49     45.43 o 
  -7 -13   4     2576.20     2686.34     85.19 o 
  -6 -13   4       27.93       24.61      9.47 o 
  -5 -13   4        5.52      -13.25     15.14 o 
  -4 -13   4      427.62      488.42     34.08 o 
  -3 -13   4      364.71      365.37     34.08 o 
  -2 -13   4      168.50      159.02     20.82 o 
  -1 -13   4     5895.24     6194.29    189.31 o 
   0 -13   4       35.99        3.79     18.93 o 
   1 -13   4      676.10      672.06     39.76 o 
   2 -13   4     2903.27     2849.14    104.12 o 
   3 -13   4       69.79       79.51     13.25 o 
   4 -13   4      209.55      217.71     20.82 o 
   5 -13   4     2222.55     2286.89     98.44 o 
   6 -13   4      384.81      331.30     49.22 o 
   7 -13   4      195.67      274.50     64.37 o 
   8 -13   4      686.02      569.83     70.05 o 
 -13 -12   4       12.71      -79.51     92.76 o 
 -12 -12   4     1854.64     1618.62    176.06 o 
 -11 -12   4      863.67      749.68     98.44 o 
 -10 -12   4      792.01      752.98     50.66 o 
  -9 -12   4      252.79      243.92     23.17 o 
  -8 -12   4      108.38      106.61     15.90 o 
  -7 -12   4        0.08       -3.79      5.68 o 
  -6 -12   4     2390.48     2601.15     77.62 o 
  -5 -12   4      677.61      662.59     28.40 o 
  -4 -12   4      634.51      755.35     41.65 o 
  -3 -12   4      246.33      236.64     20.82 o 
  -2 -12   4        5.11       18.93     15.14 o 
  -1 -12   4       84.08       88.98     18.93 o 
   0 -12   4      874.52      931.41     39.76 o 
   1 -12   4      575.34      579.29     32.18 o 
   2 -12   4     1213.02     1228.63     37.86 o 
   3 -12   4     1729.99     1796.57     66.26 o 
   4 -12   4        3.10       17.04     17.04 o 
   5 -12   4      360.44      329.40     18.93 o 
   6 -12   4     2112.92     2093.79     75.72 o 
   7 -12   4     1694.35     1745.46     77.62 o 
   8 -12   4      692.75      679.63     73.83 o 
   9 -12   4       20.47       20.82     49.22 o 
 -13 -11   4        9.13      -51.11     70.05 o 
 -12 -11   4       87.04       86.31     37.25 o 
 -11 -11   4     1994.23     1841.41    205.40 o 
 -10 -11   4      236.48      240.90     42.60 o 
  -9 -11   4     1565.83     1660.25     54.63 o 
  -8 -11   4       15.58       12.52      9.47 o 
  -7 -11   4      698.36      754.10     19.29 o 
  -6 -11   4      234.81      206.79      9.74 o 
  -5 -11   4     1862.95     1951.81     51.11 o 
  -4 -11   4     2430.49     2432.66     70.05 o 
  -3 -11   4     5757.04     5862.99    162.81 o 
  -2 -11   4      570.42      454.35     24.61 o 
  -1 -11   4      349.50      354.01     30.29 o 
   0 -11   4      138.67      124.95     20.82 o 
   1 -11   4     3322.02     3566.64    109.80 o 
   2 -11   4     3363.03     3348.93     77.62 o 
   3 -11   4     4801.66     4641.93    124.95 o 
   4 -11   4      224.32      206.35     17.04 o 
   5 -11   4      106.86      111.69     17.04 o 
   6 -11   4     1487.53     1469.06     49.22 o 
   7 -11   4     2514.13     2616.29     79.51 o 
   8 -11   4      307.24      327.51     35.97 o 
   9 -11   4     1473.33     1334.65     79.51 o 
  10 -11   4      162.87      147.66     54.90 o 
 -14 -10   4     1627.45     1489.88    164.70 o 
 -13 -10   4        0.90       20.24     38.75 o 
 -12 -10   4       84.18       23.92     39.45 o 
 -11 -10   4      417.74      361.17     45.47 o 
 -10 -10   4     1206.32     1249.16     51.56 o 
  -9 -10   4      603.28      577.81     17.90 o 
  -8 -10   4     1885.72     1903.68     62.80 o 
  -7 -10   4       97.21       88.98     14.01 o 
  -6 -10   4       69.46       65.94      9.47 o 
  -5 -10   4      861.41      865.16     24.61 o 
  -4 -10   4      715.31      702.35     30.29 o 
  -3 -10   4     1442.91     1493.67     47.33 o 
  -2 -10   4    10768.78    10586.32    249.89 o 
  -1 -10   4      304.78      306.69     20.82 o 
   0 -10   4     1496.70     1576.97     58.69 o 
   1 -10   4      456.82      460.03     18.93 o 
   2 -10   4      257.93      270.72     15.14 o 
   3 -10   4     2907.98     2811.28     71.94 o 
   4 -10   4     8594.50     9102.12    208.24 o 
   5 -10   4       84.44      102.10     12.43 o 
   6 -10   4      337.48      307.21     26.50 o 
   7 -10   4      929.21      907.12     71.94 o 
   8 -10   4      741.68      721.28     26.50 o 
   9 -10   4        0.88      -17.04     26.50 o 
  10 -10   4     3750.26     3702.94    189.31 o 
  11 -10   4       36.51       41.65     32.18 o 
 -14  -9   4      180.25      145.77     66.26 o 
 -13  -9   4     2657.30     2623.18    152.71 o 
 -12  -9   4      292.33      275.45     39.47 o 
 -11  -9   4      267.17      255.99     21.19 o 
 -10  -9   4      329.20      372.47     22.32 o 
  -9  -9   4      280.94      282.06     18.45 o 
  -8  -9   4     1136.17     1105.36     36.92 o 
  -7  -9   4     1039.55     1055.60     37.20 o 
  -6  -9   4        6.60        6.63      8.52 o 
  -5  -9   4     1336.52     1266.16     57.74 o 
  -4  -9   4     1214.90     1162.38     32.18 o 
  -3  -9   4     1688.26     1766.28     47.33 o 
  -2  -9   4      188.88      164.70     15.14 o 
  -1  -9   4     4924.36     4918.32    109.80 o 
   0  -9   4       61.14       53.01      3.79 o 
   1  -9   4       85.01       87.08      9.47 o 
   2  -9   4     1617.74     1650.80     45.43 o 
   3  -9   4       10.26       20.38      9.97 o 
   4  -9   4      396.05      406.20     20.76 o 
   5  -9   4     6942.60     6891.99    161.99 o 
   6  -9   4      385.55      393.20     19.18 o 
   7  -9   4      186.41      165.00     24.61 o 
   8  -9   4        4.51       -5.60     10.71 o 
   9  -9   4       40.57       34.08      5.68 o 
  10  -9   4       41.15       66.26     30.29 o 
  11  -9   4     2359.90     2421.30    128.73 o 
  12  -9   4      458.38      314.26     58.69 o 
 -15  -8   4      280.43      230.96     96.55 o 
 -14  -8   4       22.84       11.36     54.90 o 
 -13  -8   4       73.09       19.66     45.45 o 
 -12  -8   4     3729.95     3710.72    155.84 o 
 -11  -8   4      301.36      303.46     24.60 o 
 -10  -8   4     1290.68     1343.34     46.15 o 
  -9  -8   4      945.46      868.63     59.63 o 
  -8  -8   4       85.28       81.72      3.79 o 
  -7  -8   4       77.69       62.84      5.51 o 
  -6  -8   4     8860.53     9211.86    186.48 o 
  -5  -8   4     1868.24     1892.22     46.02 o 
  -4  -8   4     3314.50     3377.88     54.13 o 
  -3  -8   4     1006.96     1067.72     24.61 o 
  -2  -8   4       10.76        5.68      5.68 o 
  -1  -8   4      167.86      177.95      9.47 o 
   0  -8   4     1353.77     1160.48     32.18 o 
   1  -8   4     1317.38     1357.37     49.22 o 
   2  -8   4     3926.53     3951.06     97.14 o 
   3  -8   4      941.85      977.70     29.42 o 
   4  -8   4      342.51      398.57     19.48 o 
   5  -8   4      355.74      348.40     15.77 o 
   6  -8   4     3394.00     3423.91     85.45 o 
   7  -8   4      880.75      857.39     77.62 o 
   8  -8   4     1551.30     1602.10     48.80 o 
   9  -8   4       77.78      103.34     13.25 o 
  10  -8   4        0.70        9.47      7.57 o 
  11  -8   4      365.94      336.98     41.65 o 
  12  -8   4     2362.33     2332.32    145.77 o 
  13  -8   4       97.14       26.50     54.90 o 
 -15  -7   4      639.44      581.19    111.69 o 
 -14  -7   4       25.27       32.18     56.79 o 
 -13  -7   4       47.44        6.82     34.65 o 
 -12  -7   4      660.92      643.40     36.35 o 
 -11  -7   4     4358.00     4600.27    151.68 o 
 -10  -7   4      149.88      143.34     15.40 o 
  -9  -7   4     5682.61     5995.30    192.15 o 
  -8  -7   4     1050.34     1008.51     31.61 o 
  -7  -7   4      467.58      476.12     14.15 o 
  -6  -7   4     1407.65     1373.93     55.85 o 
  -5  -7   4     7178.51     7215.28    144.28 o 
  -4  -7   4     3997.55     3995.77     78.28 o 
  -3  -7   4    10824.27    10772.18    205.59 o 
  -2  -7   4      271.29      259.36      9.47 o 
  -1  -7   4     3157.31     3610.18     81.40 o 
   0  -7   4     2747.06     2856.72     68.15 o 
   1  -7   4     5744.78     5813.77    137.05 o 
   2  -7   4     1672.94     1594.78     49.22 o 
   3  -7   4     6940.50     7181.54    168.77 o 
   4  -7   4      100.83       93.57     15.40 o 
   5  -7   4       18.25       21.60     14.20 o 
   6  -7   4      402.01      361.77     26.50 o 
   7  -7   4     2565.48     2642.12     69.44 o 
   8  -7   4     1297.58     1337.24     40.70 o 
   9  -7   4     3182.37     3416.40    188.37 o 
  10  -7   4        0.65       19.22     10.88 o 
  11  -7   4       41.98       43.54     24.61 o 
  12  -7   4      840.03      764.82     71.94 o 
  13  -7   4      485.45      412.70     60.58 o 
  14  -7   4      165.48       96.55     53.01 o 
 -15  -6   4      762.60      678.03     88.98 o 
 -14  -6   4     1432.07     1548.63    129.68 o 
 -13  -6   4      367.10      371.78     26.08 o 
 -12  -6   4        0.30        0.40     25.56 o 
 -11  -6   4      723.94      754.28     31.27 o 
 -10  -6   4      545.85      476.03     29.34 o 
  -9  -6   4      600.91      592.01     33.13 o 
  -8  -6   4     6966.77     7213.07    146.35 o 
  -7  -6   4      472.85      542.15     61.53 o 
  -6  -6   4       62.32       97.09     19.88 o 
  -5  -6   4     1789.95     1866.88     43.29 o 
  -4  -6   4     1933.81     1846.32     45.43 o 
  -3  -6   4     3446.88     3674.57    108.85 o 
  -2  -6   4     9888.47     9344.44    217.71 o 
  -1  -6   4     1544.39     1681.09     51.11 o 
   0  -6   4       19.98       12.07      4.87 o 
   1  -6   4     5607.97     5678.19    204.46 o 
   2  -6   4     3909.83     3910.87     78.10 o 
   3  -6   4      254.69      225.30     13.39 o 
   4  -6   4     7450.49     7121.89    124.26 o 
   5  -6   4        6.68       -9.09      9.09 o 
   6  -6   4     2966.81     2994.38     57.02 o 
   7  -6   4     2483.15     2513.41    230.01 o 
   8  -6   4       80.04       51.92     19.88 o 
   9  -6   4        3.49       12.05     10.64 o 
  10  -6   4     1567.87     1579.17    121.16 o 
  11  -6   4       26.90       26.50     13.25 o 
  12  -6   4      451.59      425.95     45.43 o 
  13  -6   4      264.63      287.75     56.79 o 
  14  -6   4      172.47       92.76     45.43 o 
 -15  -5   4      394.05      415.15     49.88 o 
 -14  -5   4      311.93      294.69     40.68 o 
 -13  -5   4     4295.75     4466.94    260.30 o 
 -12  -5   4      226.29      246.42     22.06 o 
 -11  -5   4       61.13       61.08     13.39 o 
 -10  -5   4     3224.88     3243.24     81.34 o 
  -9  -5   4        0.83        2.18     16.09 o 
  -8  -5   4      366.39      309.43     12.66 o 
  -7  -5   4     9434.30     9631.16    173.00 o 
  -6  -5   4     1266.96     1341.78     32.11 o 
  -5  -5   4     1876.64     1798.33     39.45 o 
  -4  -5   4    11218.70    11858.73    267.78 o 
  -3  -5   4      359.22      317.01     13.19 o 
  -2  -5   4      520.63      603.99     16.69 o 
  -1  -5   4    17154.78    16342.49    318.56 o 
   0  -5   4     5581.70     5775.89    104.14 o 
   1  -5   4     1246.88     1238.32     27.45 o 
   2  -5   4     3542.78     3437.91     71.53 o 
   3  -5   4       26.66       17.21      8.52 o 
   4  -5   4      208.86      177.86     12.60 o 
   5  -5   4    11382.09    11553.81    199.18 o 
   6  -5   4      961.58      872.21     25.33 o 
   7  -5   4     2000.24     2014.96     53.95 o 
   8  -5   4     2782.20     2867.38    207.30 o 
   9  -5   4      291.24      328.61     20.82 o 
  10  -5   4      248.15      233.01     53.01 o 
  11  -5   4      653.14      723.13     30.29 o 
  12  -5   4     1955.72     2001.03     73.83 o 
  13  -5   4     1083.28     1046.89     77.62 o 
  14  -5   4      211.55      183.63     53.01 o 
  15  -5   4       42.27       53.01     54.90 o 
 -15  -4   4      470.63      424.25     66.26 o 
 -14  -4   4       10.04       -6.94     23.65 o 
 -13  -4   4      263.42      224.77     40.70 o 
 -12  -4   4     2542.48     2714.11     83.27 o 
 -11  -4   4      118.63      161.60     26.50 o 
 -10  -4   4      415.63      422.85     20.08 o 
  -9  -4   4     1381.65     1428.63     51.11 o 
  -8  -4   4      144.99      156.33     10.71 o 
  -7  -4   4      434.21      456.62     14.54 o 
  -6  -4   4    15616.21    15857.57    263.73 o 
  -5  -4   4     4792.04     4842.17     93.68 o 
  -4  -4   4    16989.19    17556.07    325.96 o 
  -3  -4   4     3212.46     3254.75     66.17 o 
  -2  -4   4       30.57       39.63      5.91 o 
  -1  -4   4      676.89      670.48     14.54 o 
   0  -4   4    12603.00    11783.98    355.91 o 
   1  -4   4     7295.59     6990.77    193.10 o 
   2  -4   4      657.52      474.79     24.61 o 
   3  -4   4     4697.90     4624.30     96.49 o 
   4  -4   4     1736.57     1856.54     44.49 o 
   5  -4   4      121.91      179.97     18.93 o 
   6  -4   4    10101.17    10060.79    251.79 o 
   7  -4   4     1794.64     1878.91    114.53 o 
   8  -4   4     1292.11     1336.84     75.72 o 
   9  -4   4       90.29       71.39     17.98 o 
  10  -4   4      156.53      135.49     15.06 o 
  11  -4   4      202.26      201.40     18.79 o 
  12  -4   4     3516.96     3894.15    141.98 o 
  13  -4   4      122.53      157.13     22.72 o 
  14  -4   4     1376.18     1434.98    123.05 o 
  15  -4   4      159.76      147.66     49.22 o 
 -15  -3   4     1031.94     1027.75     76.27 o 
 -14  -3   4        8.07       21.87     29.34 o 
 -13  -3   4      427.64      365.45     55.85 o 
 -12  -3   4        3.53        2.50     16.37 o 
 -11  -3   4     1501.84     1735.92     88.03 o 
 -10  -3   4     1615.12     1618.73     71.94 o 
  -9  -3   4     2283.07     2389.51     59.63 o 
  -8  -3   4      612.56      622.41     19.38 o 
  -7  -3   4       18.32        8.61      6.63 o 
  -6  -3   4      349.33      319.89     12.25 o 
  -5  -3   4     7869.58     7690.14    143.69 o 
  -4  -3   4    13876.60    14191.59    247.73 o 
  -3  -3   4     6823.61     6002.34    117.80 o 
  -2  -3   4        0.81        8.38     10.41 o 
  -1  -3   4      107.33       89.20      6.30 o 
   0  -3   4     1850.90     1674.53     47.33 o 
   1  -3   4     4133.01     3612.27     76.89 o 
   2  -3   4        3.00       10.41      5.35 o 
   3  -3   4    18268.44    18361.94    473.28 o 
   4  -3   4       59.93       75.77      8.03 o 
   5  -3   4     4115.19     4300.25    150.50 o 
   6  -3   4     1909.55     2050.11     70.99 o 
   7  -3   4     6790.70     7829.92    183.77 o 
   8  -3   4      914.23      969.66     55.85 o 
   9  -3   4     3669.84     4410.51    106.96 o 
  10  -3   4       26.33       21.77      9.37 o 
  11  -3   4       82.81       96.04     12.66 o 
  12  -3   4     1884.12     2003.74     57.70 o 
  13  -3   4      529.04      572.03     45.43 o 
  14  -3   4      224.30      203.17     28.02 o 
  15  -3   4     2292.72     2248.38    128.84 o 
  16  -3   4       13.29       -3.79     39.76 o 
 -15  -2   4      961.10      893.21     76.75 o 
 -14  -2   4     3241.52     3416.08    140.77 o 
 -13  -2   4      248.93      222.02     28.76 o 
 -12  -2   4      601.09      533.05     31.44 o 
 -11  -2   4       33.32       58.35     17.98 o 
 -10  -2   4      203.55      215.43     16.69 o 
  -9  -2   4     1311.00     1399.14     42.60 o 
  -8  -2   4     9341.85     9822.11    172.35 o 
  -7  -2   4      149.42      199.64     10.46 o 
  -6  -2   4       21.82       16.24      3.52 o 
  -5  -2   4      848.33      604.89     34.08 o 
  -4  -2   4     1544.01     1463.12     33.51 o 
  -3  -2   4      773.02      736.82     17.04 o 
  -2  -2   4     7355.68     6526.55    156.91 o 
  -1  -2   4      217.33      200.74      9.37 o 
   0  -2   4     2053.36     1889.70     43.37 o 
   1  -2   4    13649.99    12725.46    273.04 o 
   2  -2   4     5999.83     5849.31    118.33 o 
   3  -2   4     4992.08     5080.80    101.50 o 
   4  -2   4    27232.79    26555.88    510.02 o 
   5  -2   4     2988.38     3106.31     62.24 o 
   6  -2   4     5154.64     5555.73    285.86 o 
   7  -2   4     2570.88     2926.61     60.59 o 
   8  -2   4      550.28      533.05     17.40 o 
   9  -2   4       51.67       51.34     14.20 o 
  10  -2   4     5298.89     5998.77    117.70 o 
  11  -2   4      549.65      601.56     21.29 o 
  12  -2   4       71.97       70.77     21.77 o 
  13  -2   4     1198.66     1208.46     70.05 o 
  14  -2   4        5.87        9.84     18.90 o 
  15  -2   4      418.38      399.60     65.31 o 
  16  -2   4     1206.13     1363.05    111.69 o 
 -15  -1   4       16.03      -23.46     40.03 o 
 -14  -1   4      250.52      239.65     36.39 o 
 -13  -1   4     2774.04     2968.95    140.41 o 
 -12  -1   4      257.83      237.11     35.97 o 
 -11  -1   4      230.76      227.38     21.77 o 
 -10  -1   4     1577.65     1607.14     31.80 o 
  -9  -1   4      163.94      135.57     24.61 o 
  -8  -1   4      579.38      577.72     13.63 o 
  -7  -1   4     9791.67     9683.20    142.32 o 
  -6  -1   4     4044.58     3958.28     63.57 o 
  -5  -1   4     4444.96     4834.83     94.41 o 
  -4  -1   4     9799.10     9714.87    228.12 o 
  -3  -1   4     2740.70     2916.97     59.75 o 
  -2  -1   4      126.97      133.61     11.36 o 
  -1  -1   4    13849.39    12589.14    271.40 o 
   0  -1   4      563.45      600.20     19.95 o 
   1  -1   4     1167.58      992.40     26.06 o 
   2  -1   4     1315.98     1662.53     33.24 o 
   3  -1   4      837.76     1005.63     21.29 o 
   4  -1   4     1088.87     1194.65     23.98 o 
   5  -1   4    15431.21    17011.73    343.60 o 
   6  -1   4     8832.88    10355.07    196.08 o 
   7  -1   4     3796.47     4167.52     80.54 o 
   8  -1   4     3675.86     4248.23     89.59 o 
   9  -1   4       13.73       12.31      8.03 o 
  10  -1   4       20.52       25.69     12.31 o 
  11  -1   4     6993.58     7781.93    171.38 o 
  12  -1   4     2420.47     2547.26     63.22 o 
  13  -1   4     1568.67     1618.40     80.46 o 
  14  -1   4     1026.87     1077.37     69.10 o 
  15  -1   4        3.00      -14.02     29.34 o 
  16  -1   4      130.72      145.19     46.38 o 
 -15   0   4      579.38      458.13     79.51 o 
 -14   0   4      207.65      233.82     33.82 o 
 -13   0   4       19.17       14.78     12.90 o 
 -12   0   4     2666.73     2805.79     99.58 o 
 -11   0   4     1335.59     1371.06     34.73 o 
 -10   0   4     1804.01     1918.27     41.43 o 
  -9   0   4     2861.03     2833.02     52.56 o 
  -8   0   4      304.90      319.99     13.19 o 
  -7   0   4       29.20        3.79      6.69 o 
  -6   0   4     7520.13     7096.32    133.15 o 
  -5   0   4      436.35      343.38     16.37 o 
  -4   0   4    16752.07    16472.53    306.67 o 
  -3   0   4     3811.99     3665.00    103.18 o 
  -2   0   4      217.31      234.21     33.13 o 
  -1   0   4      179.18      135.36      8.03 o 
   0   0   4     9147.06     8829.80    207.75 o 
   1   0   4    21556.74    21817.35    487.03 o 
   2   0   4      267.50      204.44      9.47 o 
   3   0   4    12879.73    12946.33    217.78 o 
   4   0   4      882.39     1097.15     71.94 o 
   5   0   4      704.47      721.00     34.08 o 
   6   0   4     9805.59    10927.21    209.62 o 
   7   0   4     4530.69     5538.15    115.53 o 
   8   0   4    10534.72    11011.15    352.12 o 
   9   0   4      885.86      885.68     24.52 o 
  10   0   4       10.06        6.70     13.25 o 
  11   0   4     1920.77     2058.53     68.15 o 
  12   0   4     5714.64     6245.35    150.50 o 
  13   0   4     1008.43      960.98     33.13 o 
  14   0   4     6145.90     6747.17    283.02 o 
  15   0   4      204.75      179.57     30.44 o 
  16   0   4       96.80       86.83     28.64 o 
  17   0   4      147.26      141.98     66.26 o 
 -15   1   4     1994.56     2082.43    210.14 o 
 -14   1   4      165.77      194.36     40.03 o 
 -13   1   4        5.40        7.97     15.90 o 
 -12   1   4     1303.60     1276.27     55.44 o 
 -11   1   4     2151.84     2157.28     50.87 o 
 -10   1   4     2509.88     2512.61     58.69 o 
  -9   1   4     4925.11     5157.60     96.99 o 
  -8   1   4      664.71      705.04     19.95 o 
  -7   1   4      142.59      138.50     31.24 o 
  -6   1   4      647.20      650.09     33.13 o 
  -5   1   4     4537.70     4603.80    105.50 o 
  -4   1   4     2774.86     2750.35     64.08 o 
  -3   1   4    31049.25    29820.68    741.66 o 
  -2   1   4        0.15       -6.63      6.63 o 
  -1   1   4      306.24      320.99     12.90 o 
   0   1   4      321.38      253.45     10.41 o 
   1   1   4       49.93       16.62      5.91 o 
   2   1   4      119.23       79.98      8.62 o 
   3   1   4    30361.37    29253.71    537.36 o 
   4   1   4     5722.75     5745.55    101.80 o 
   5   1   4     1350.34     1571.90     98.44 o 
   6   1   4     7679.84     8316.47    167.54 o 
   7   1   4      638.70      539.81     34.08 o 
   8   1   4     3944.46     4326.89    232.85 o 
   9   1   4     6779.08     7265.93    161.68 o 
  10   1   4       46.76       31.43     11.36 o 
  11   1   4      271.28      285.41     15.90 o 
  12   1   4     2378.12     2436.10     55.48 o 
  13   1   4      576.12      558.27     23.98 o 
  14   1   4     1300.42     1355.54     42.15 o 
  15   1   4     2087.73     2120.51     79.99 o 
  16   1   4        0.13       15.14     25.40 o 
  17   1   4        0.06       -6.57     53.01 o 
 -14   2   4      890.88      819.72    113.59 o 
 -13   2   4        9.37      -17.98     17.98 o 
 -12   2   4      184.81      133.64     27.45 o 
 -11   2   4     1605.17     1677.35     51.52 o 
 -10   2   4      696.79      700.14     30.29 o 
  -9   2   4     2132.86     2047.19     91.82 o 
  -8   2   4    13410.13    13704.60    231.42 o 
  -7   2   4       55.31       33.36     22.72 o 
  -6   2   4      409.59      373.26     16.37 o 
  -5   2   4      157.12      237.23     15.40 o 
  -4   2   4     1106.65     1027.38     32.20 o 
  -3   2   4     3504.93     3761.99    101.28 o 
  -2   2   4     2297.45     1738.70     45.83 o 
  -1   2   4      677.05      811.06     26.26 o 
   0   2   4      387.81      353.09     10.46 o 
   1   2   4     1668.70     1956.65     42.15 o 
   2   2   4     4794.95     4808.44    103.43 o 
   3   2   4     2000.02     2011.38     47.33 o 
   4   2   4    24546.89    23040.36    426.06 o 
   5   2   4      363.13      360.63     11.83 o 
   6   2   4       30.54       82.45      6.69 o 
   7   2   4     4973.72     4949.35     89.97 o 
   8   2   4       61.44       54.58      8.62 o 
   9   2   4      111.38      105.52      9.97 o 
  10   2   4     5263.96     5140.30    101.86 o 
  11   2   4      207.81      199.76     13.19 o 
  12   2   4        0.73       14.20     10.71 o 
  13   2   4     1536.41     1457.11     42.59 o 
  14   2   4      527.21      490.32     24.74 o 
  15   2   4       52.59       70.15     18.03 o 
  16   2   4     1852.10     1845.94    145.77 o 
  17   2   4      460.00      434.60     61.72 o 
 -14   3   4       93.23       71.94     54.90 o 
 -13   3   4     2251.93     2288.78    141.98 o 
 -12   3   4      212.19      194.83     18.74 o 
 -11   3   4       62.21       50.02     12.66 o 
 -10   3   4      848.89      843.98     31.44 o 
  -9   3   4      332.62      326.92     16.69 o 
  -8   3   4      426.98      459.40     21.77 o 
  -7   3   4     7782.83     7908.95    150.82 o 
  -6   3   4     1003.60     1040.49     27.22 o 
  -5   3   4     4770.07     4848.87    102.61 o 
  -4   3   4     7658.63     7918.35    151.97 o 
  -3   3   4      641.01      807.96     21.29 o 
  -2   3   4       23.67       21.34      6.57 o 
  -1   3   4    12462.82    12026.05    305.86 o 
   0   3   4     6300.61     6409.28    126.45 o 
   1   3   4     4352.87     4315.60     87.61 o 
   2   3   4        3.19       15.44      8.62 o 
   3   3   4     2182.67     2050.04     52.75 o 
   4   3   4       16.16        3.79      7.27 o 
   5   3   4    31480.09    31809.12    550.43 o 
   6   3   4     8407.53     8718.41    150.94 o 
   7   3   4     2943.93     2995.71     76.67 o 
   8   3   4      686.80      698.98     21.82 o 
   9   3   4      207.94      202.04     13.25 o 
  10   3   4       63.42       75.37      9.37 o 
  11   3   4     4175.14     4290.97     96.55 o 
  12   3   4      435.19      393.57     18.93 o 
  13   3   4      488.99      500.20     21.29 o 
  14   3   4      315.93      321.34     21.77 o 
  15   3   4       76.20       61.07     18.03 o 
  16   3   4       19.34      -19.22     25.87 o 
  17   3   4     1176.27     1075.70    104.12 o 
 -14   4   4        0.89      111.69    109.80 o 
 -13   4   4      210.56      196.88     39.76 o 
 -12   4   4     1782.61     1802.25     88.98 o 
 -11   4   4      406.60      385.07     26.50 o 
 -10   4   4     1173.62     1117.18     37.20 o 
  -9   4   4       57.59       51.93     11.36 o 
  -8   4   4     1118.47     1128.98     26.84 o 
  -7   4   4      445.35      433.07     30.29 o 
  -6   4   4     5866.65     5787.74    110.43 o 
  -5   4   4       53.61       57.87      8.03 o 
  -4   4   4    13477.32    13656.65    249.65 o 
  -3   4   4      794.56      719.39     19.10 o 
  -2   4   4     5729.88     6442.94    139.19 o 
  -1   4   4       40.82       59.82      7.27 o 
   0   4   4    11149.85    10888.30    222.81 o 
   1   4   4     4161.17     4141.49    111.78 o 
   2   4   4     6385.62     6113.35    189.31 o 
   3   4   4       95.17      170.46     43.54 o 
   4   4   4     3025.68     3510.70     80.48 o 
   5   4   4     3949.90     4042.32    160.92 o 
   6   4   4     9943.99     9904.45    180.70 o 
   7   4   4      772.93      776.13     72.89 o 
   8   4   4     8273.47     8241.03    138.73 o 
   9   4   4        0.62       -7.70      7.70 o 
  10   4   4      222.38      210.14     14.54 o 
  11   4   4      151.31      140.42     15.01 o 
  12   4   4     2118.53     2216.47     47.17 o 
  13   4   4     1773.24     1720.78     44.71 o 
  14   4   4     2699.31     2715.34     68.23 o 
  15   4   4       10.43       18.93     19.88 o 
  16   4   4        0.86      -23.19     43.54 o 
  17   4   4      216.52      206.35     71.94 o 
 -13   5   4       62.39        0.00     35.97 o 
 -12   5   4      360.92      304.79     54.90 o 
 -11   5   4     1911.02     1991.56    123.05 o 
 -10   5   4     1093.52     1128.84     52.45 o 
  -9   5   4     1408.23     1479.83     70.99 o 
  -8   5   4      472.24      399.85     25.22 o 
  -7   5   4      654.65      641.23     32.18 o 
  -6   5   4      392.56      382.45     13.36 o 
  -5   5   4     2992.10     3030.12     64.67 o 
  -4   5   4     3779.38     3659.52     76.27 o 
  -3   5   4     5190.19     5296.98    209.19 o 
  -2   5   4        1.91      -16.09     16.09 o 
  -1   5   4       45.50       30.84      6.63 o 
   0   5   4     9032.65     8666.08    164.83 o 
   1   5   4     6212.60     5708.10    135.05 o 
   2   5   4     9680.35    10362.88    250.12 o 
   3   5   4    16206.39    15743.62    324.97 o 
   4   5   4      433.21      462.17     19.95 o 
   5   5   4      664.57      823.02     24.50 o 
   6   5   4     3893.77     4101.02     82.26 o 
   7   5   4     1998.15     1961.13     90.87 o 
   8   5   4     1192.12     1205.91     32.87 o 
   9   5   4    10010.58     9823.52    211.39 o 
  10   5   4      475.50      451.44     18.03 o 
  11   5   4      530.16      541.83     21.29 o 
  12   5   4      281.16      267.20     17.98 o 
  13   5   4      358.68      346.90     18.17 o 
  14   5   4     1162.94     1045.37     43.77 o 
  15   5   4     2977.15     3065.82    134.93 o 
  16   5   4       72.88      141.98     58.69 o 
  17   5   4        4.49       -5.68     58.69 o 
 -13   6   4        0.14       -9.47     51.11 o 
 -12   6   4        5.72       24.61     34.08 o 
 -11   6   4      174.60      130.63     41.65 o 
 -10   6   4     1013.76     1009.38     77.62 o 
  -9   6   4      579.47      524.67     42.60 o 
  -8   6   4     4622.02     4906.52    137.70 o 
  -7   6   4       30.88       25.40     15.40 o 
  -6   6   4      261.18      237.17     20.82 o 
  -5   6   4     3069.13     3221.83    106.01 o 
  -4   6   4     1196.13     1203.00     39.76 o 
  -3   6   4      253.93      291.14     12.90 o 
  -2   6   4     4937.60     4544.67     80.84 o 
  -1   6   4      364.85      400.98     29.34 o 
   0   6   4      164.54      158.18     10.46 o 
   1   6   4    16908.61    17460.26    382.43 o 
   2   6   4     2946.19     3188.87     75.96 o 
   3   6   4     1286.06     1242.38     42.27 o 
   4   6   4    13373.65    13341.15    283.66 o 
   5   6   4     1594.19     1580.29     43.29 o 
   6   6   4      582.85      555.95     46.38 o 
   7   6   4     2041.57     1954.07     44.08 o 
   8   6   4      728.06      695.64     49.22 o 
   9   6   4      938.49      932.82     48.27 o 
  10   6   4    10445.43    11087.41    241.02 o 
  11   6   4       32.28       17.42     30.29 o 
  12   6   4      777.65      794.79     55.85 o 
  13   6   4      564.24      562.78     34.08 o 
  14   6   4      225.77      205.24     25.20 o 
  15   6   4      127.00       92.76     35.97 o 
  16   6   4     2049.87     1813.61    168.49 o 
  17   6   4      795.21      861.37    136.30 o 
 -12   7   4      418.70      363.48     60.58 o 
 -11   7   4      630.96      615.26     71.94 o 
 -10   7   4      116.61      164.70     41.65 o 
  -9   7   4      226.49      169.09     26.52 o 
  -8   7   4      176.38      143.04     21.71 o 
  -7   7   4     9134.77     9331.56    243.14 o 
  -6   7   4     2425.26     2424.19    108.85 o 
  -5   7   4     2612.86     2725.47     75.61 o 
  -4   7   4      578.15      524.11     33.13 o 
  -3   7   4      256.93      197.65     11.85 o 
  -2   7   4       14.26       24.16      5.91 o 
  -1   7   4     8856.93     8442.63    164.59 o 
   0   7   4     5296.85     5308.80    124.95 o 
   1   7   4     1301.13     1198.34     37.86 o 
   2   7   4     9496.14     9622.03    222.35 o 
   3   7   4      109.10      140.40     14.85 o 
   4   7   4       59.07       77.48     16.06 o 
   5   7   4     6741.58     6671.79    155.97 o 
   6   7   4     2187.30     2304.15     74.07 o 
   7   7   4     2324.99     2328.60     53.82 o 
   8   7   4      772.50      726.10     85.19 o 
   9   7   4      108.25       91.19     16.05 o 
  10   7   4       62.88       54.31     14.30 o 
  11   7   4     2595.18     2576.72     73.97 o 
  12   7   4       44.52       45.14     16.05 o 
  13   7   4     2209.09     2356.59     73.48 o 
  14   7   4       22.50       36.66     40.70 o 
  15   7   4       59.02       34.08     37.86 o 
  16   7   4       71.19       41.65     54.90 o 
  17   7   4      728.91      851.90    123.05 o 
 -11   8   4      235.36      272.61     51.11 o 
 -10   8   4      451.77      463.81     51.11 o 
  -9   8   4      109.41      102.23     24.87 o 
  -8   8   4      276.81      201.35     24.87 o 
  -7   8   4       92.52      113.84     18.02 o 
  -6   8   4     4807.19     5131.90    151.19 o 
  -5   8   4     1388.77     1467.98     54.52 o 
  -4   8   4     2432.87     2572.20     68.15 o 
  -3   8   4      308.77      335.88     14.01 o 
  -2   8   4       87.29       80.12      8.62 o 
  -1   8   4      506.65      544.68     18.03 o 
   0   8   4     9178.15     9030.86    212.62 o 
   1   8   4    10262.96    10309.29    233.55 o 
   2   8   4    12243.27    12340.37    284.33 o 
   3   8   4       75.12       76.73     17.04 o 
   4   8   4        1.89        4.73     14.73 o 
   5   8   4      984.61      938.82     44.49 o 
   6   8   4     4179.46     3998.16    105.05 o 
   7   8   4     5461.74     5468.35    146.41 o 
   8   8   4     6188.89     6303.22    151.22 o 
   9   8   4      674.74      616.68     53.01 o 
  10   8   4      400.92      403.87     30.29 o 
  11   8   4     2170.32     2119.43     74.89 o 
  12   8   4     2938.65     3057.60     84.21 o 
  13   8   4      704.85      655.56     39.76 o 
  14   8   4     2827.99     2723.55    105.01 o 
  15   8   4       98.33      100.34     45.43 o 
  16   8   4       63.04      170.38    111.69 o 
 -11   9   4      147.99      147.66     51.11 o 
 -10   9   4       55.12       47.33     49.22 o 
  -9   9   4     1003.53      978.74     62.47 o 
  -8   9   4      102.68      116.36     25.51 o 
  -7   9   4       21.14       -6.45     20.82 o 
  -6   9   4     1779.19     1678.20     66.86 o 
  -5   9   4     1307.45     1312.43    118.32 o 
  -4   9   4      669.40      743.99     34.56 o 
  -3   9   4     4531.22     4576.76    127.22 o 
  -2   9   4        1.26        5.34     14.20 o 
  -1   9   4       49.60       33.78      8.62 o 
   0   9   4      254.12      220.85     13.19 o 
   1   9   4     2115.75     1978.22     50.76 o 
   2   9   4     1490.56     1565.27     85.19 o 
   3   9   4     4050.95     4082.07     93.52 o 
   4   9   4      312.21      287.99     17.48 o 
   5   9   4     1193.21     1229.63     60.19 o 
   6   9   4     2162.66     2233.98     65.14 o 
   7   9   4      243.72      244.40     22.72 o 
   8   9   4      596.27      632.50     26.94 o 
   9   9   4     1847.00     2026.65     70.80 o 
  10   9   4        0.26       14.49     15.06 o 
  11   9   4      450.86      540.12     36.86 o 
  12   9   4      138.75      152.52     17.16 o 
  13   9   4      397.15      456.24     34.34 o 
  14   9   4      442.13      459.76     37.72 o 
  15   9   4     2249.89     2479.99    225.28 o 
  16   9   4      209.88      206.35     71.94 o 
 -10  10   4      186.64      206.35     54.90 o 
  -9  10   4       18.87      -11.36     37.86 o 
  -8  10   4     1002.80     1005.25     68.15 o 
  -7  10   4       10.32      -14.50     20.14 o 
  -6  10   4      726.09      775.05     46.62 o 
  -5  10   4      409.97      443.47     30.42 o 
  -4  10   4      264.65      304.35     26.84 o 
  -3  10   4      198.11      187.55     22.06 o 
  -2  10   4     5208.03     5476.85    113.59 o 
  -1  10   4      212.01      231.33     16.09 o 
   0  10   4        1.33        6.35      9.97 o 
   1  10   4     4700.09     4879.04    133.73 o 
   2  10   4      187.20      176.49     13.84 o 
   3  10   4      691.24      656.91     26.06 o 
   4  10   4     4666.38     4774.27    121.49 o 
   5  10   4      350.47      283.97     16.93 o 
   6  10   4      745.35      711.99    118.32 o 
   7  10   4     1853.57     1820.87    100.34 o 
   8  10   4      265.76      236.67     25.85 o 
   9  10   4        0.23       39.12     18.63 o 
  10  10   4     3638.78     3615.42    109.69 o 
  11  10   4      340.23      310.98     20.82 o 
  12  10   4      608.60      658.73     37.47 o 
  13  10   4      353.93      396.27     34.34 o 
  14  10   4       43.05       36.73     48.27 o 
  15  10   4      359.82      323.72     79.51 o 
  16  10   4     2083.19     1862.83    210.14 o 
  -9  11   4       26.93       39.76     51.11 o 
  -8  11   4       18.10       15.14     45.43 o 
  -7  11   4     2439.94     2561.39    130.63 o 
  -6  11   4      436.03      435.63     31.50 o 
  -5  11   4     1484.42     1473.64     83.30 o 
  -4  11   4     1161.29     1082.49     49.12 o 
  -3  11   4       23.26       -5.24     42.60 o 
  -2  11   4       14.46        4.42     13.25 o 
  -1  11   4     2263.76     2450.28     60.06 o 
   0  11   4        6.03       -0.81      8.27 o 
   1  11   4     1755.73     1874.11     59.53 o 
   2  11   4      908.61      851.73     31.50 o 
   3  11   4     1151.51     1146.20     46.38 o 
   4  11   4      160.11      127.26     12.14 o 
   5  11   4     6440.02     6410.13    198.35 o 
   6  11   4     2120.17     2108.97    101.28 o 
   7  11   4     1898.81     2012.05     94.79 o 
   8  11   4       91.31       70.46     20.99 o 
   9  11   4       45.84       86.24     25.89 o 
  10  11   4      146.18      167.49     47.33 o 
  11  11   4     1986.12     2069.52     84.24 o 
  12  11   4      667.79      694.27     42.12 o 
  13  11   4     1526.48     1526.80     65.27 o 
  14  11   4      139.50      121.27     97.50 o 
  15  11   4      266.21      338.87     94.66 o 
  -8  12   4        1.23        0.00     54.90 o 
  -7  12   4        3.43       -1.89     28.40 o 
  -6  12   4     1746.42     1671.62     88.98 o 
  -5  12   4      784.48      730.31     42.27 o 
  -4  12   4     2104.59     2186.83     95.38 o 
  -3  12   4      456.46      443.12     30.09 o 
  -2  12   4      129.51      119.40     13.84 o 
  -1  12   4       56.05       60.38     15.90 o 
   0  12   4      822.96      820.54     33.15 o 
   1  12   4      278.97      277.95     18.02 o 
   2  12   4     4465.91     4865.10    128.14 o 
   3  12   4      102.40       72.48     15.14 o 
   4  12   4      244.59      255.74     19.95 o 
   5  12   4      132.36      128.73     15.66 o 
   6  12   4     2204.94     2269.05     72.28 o 
   7  12   4      297.38      343.59     57.74 o 
   8  12   4     1214.31     1264.45     56.03 o 
   9  12   4        4.85       18.46     22.72 o 
  10  12   4        0.21       33.84     37.86 o 
  11  12   4      484.07      520.38     43.54 o 
  12  12   4     1233.92     1272.55     93.71 o 
  13  12   4      980.90      956.42     68.15 o 
  14  12   4     1964.39     1708.70     93.70 o 
  15  12   4       61.00       41.65     98.44 o 
  -7  13   4        0.57        0.00     53.01 o 
  -6  13   4       72.51       60.58     47.33 o 
  -5  13   4      314.49      251.78     58.69 o 
  -4  13   4      565.90      520.31     69.10 o 
  -3  13   4     2827.12     2904.04    115.06 o 
  -2  13   4        7.55       13.32     16.79 o 
  -1  13   4       54.08       59.24     15.40 o 
   0  13   4      232.77      229.61     32.18 o 
   1  13   4      813.88      769.60     34.12 o 
   2  13   4      209.20      215.85     17.23 o 
   3  13   4     2238.64     2271.02     83.97 o 
   4  13   4      993.49      902.84    105.07 o 
   5  13   4       53.75       50.48     18.02 o 
   6  13   4        2.16       -1.15     12.14 o 
   7  13   4      299.41      291.43     25.51 o 
   8  13   4      258.51      238.94     36.92 o 
   9  13   4     3634.05     3850.04    119.09 o 
  10  13   4        1.92       19.69     18.90 o 
  11  13   4        4.38       20.65     20.63 o 
  12  13   4      919.21      807.73     44.10 o 
  13  13   4      304.35      312.36     54.90 o 
  14  13   4      640.28      649.34    117.37 o 
  -5  14   4      642.30      596.33     79.51 o 
  -4  14   4       86.87      100.34     45.43 o 
  -3  14   4      201.14      170.38     64.37 o 
  -2  14   4     4477.12     4526.84    268.07 o 
  -1  14   4      116.74      107.81     22.06 o 
   0  14   4      919.85      879.22     49.31 o 
   1  14   4     2110.28     2095.77     80.32 o 
   2  14   4     1277.78     1330.11     58.83 o 
   3  14   4       90.65       58.23     12.76 o 
   4  14   4     6001.70     6262.80    196.07 o 
   5  14   4      835.74      897.31     51.02 o 
   6  14   4      696.15      710.88     43.06 o 
   7  14   4       17.69       12.27     13.96 o 
   8  14   4      381.26      330.10     56.79 o 
   9  14   4       43.71       15.64     43.54 o 
  10  14   4     3547.99     3579.89    143.88 o 
  11  14   4      281.66      151.45     35.97 o 
  12  14   4      574.57      469.49     66.26 o 
  13  14   4      225.11      248.00     75.72 o 
  -4  15   4       11.84       -5.68     45.43 o 
  -3  15   4       27.38       13.25     53.01 o 
  -2  15   4       18.80      -35.97     54.90 o 
  -1  15   4     1372.61     1340.33    130.63 o 
   0  15   4      276.14      268.82     39.76 o 
   1  15   4      593.00      590.65     53.01 o 
   2  15   4      378.19      408.91     49.22 o 
   3  15   4      113.75       83.30     32.18 o 
   4  15   4      144.84      132.52     45.43 o 
   5  15   4     1180.22     1251.32     74.92 o 
   6  15   4      546.54      590.38     58.90 o 
   7  15   4      607.64      603.90     77.62 o 
   8  15   4      158.05      166.59     49.22 o 
   9  15   4        2.31      -35.97     35.97 o 
  10  15   4       14.24       34.08     30.29 o 
  11  15   4     1871.87     1923.41    179.85 o 
  12  15   4     1334.62     1266.50    140.09 o 
  -2  16   4        1.10       11.36     70.05 o 
  -1  16   4       45.55      219.60     92.76 o 
   0  16   4      469.35      471.39     83.30 o 
   1  16   4      301.02      405.13     87.08 o 
   2  16   4      645.56      670.16     70.05 o 
   3  16   4       18.31       -1.89     30.29 o 
   4  16   4       14.69      -30.29     56.79 o 
   5  16   4       42.03       83.30     51.11 o 
   6  16   4      351.58      215.82     64.37 o 
   7  16   4      340.02      331.30     90.87 o 
   8  16   4     1410.65     1397.12    138.20 o 
   9  16   4       46.60      106.01     60.58 o 
  10  16   4        3.16        9.47     66.26 o 
   1  17   4      197.46      265.04     98.44 o 
   2  17   4      198.75      219.60     77.62 o 
   3  17   4     1794.91     1849.58    134.41 o 
   4  17   4      180.06      155.24     77.62 o 
   5  17   4      113.35       81.40     43.54 o 
   6  17   4      255.63      234.75     81.40 o 
   7  17   4      167.02      198.78     73.83 o 
   8  17   4        5.19       88.98     64.37 o 
  -4 -17   5      287.03      301.01     60.58 o 
  -3 -17   5      949.36      851.90    117.37 o 
  -2 -17   5      157.44      168.49     60.58 o 
  -7 -16   5      128.46       87.08     68.15 o 
  -6 -16   5        1.01      -13.25     32.18 o 
  -5 -16   5      990.94      990.10     88.98 o 
  -4 -16   5       73.04       13.25     32.18 o 
  -3 -16   5        0.90        7.57     45.43 o 
  -2 -16   5     1376.65     1459.59    100.34 o 
  -1 -16   5       33.18        9.47     22.72 o 
   0 -16   5      174.73      164.70     35.97 o 
   1 -16   5      326.66      285.86     39.76 o 
   2 -16   5      228.64      164.70     53.01 o 
   3 -16   5       52.34       43.54     41.65 o 
  -9 -15   5      343.49      138.20     85.19 o 
  -8 -15   5      202.12      126.84     81.40 o 
  -7 -15   5     2421.05     2559.50    170.38 o 
  -6 -15   5      509.92      448.67     51.11 o 
  -5 -15   5      144.33      138.20     35.97 o 
  -4 -15   5      130.36      151.45     47.33 o 
  -3 -15   5      483.05      503.57     37.86 o 
  -2 -15   5      334.04      335.08     34.08 o 
  -1 -15   5     1600.60     1671.62     81.40 o 
   0 -15   5      170.88      123.05     24.61 o 
   1 -15   5      320.90      384.30     39.76 o 
   2 -15   5      701.78      664.48     53.01 o 
   3 -15   5        0.15       -5.68     34.08 o 
   4 -15   5      207.91      153.34     41.65 o 
   5 -15   5      589.93      478.96     70.05 o 
 -11 -14   5      446.78      325.62    106.01 o 
 -10 -14   5      317.10      365.37    109.80 o 
  -9 -14   5      215.64      176.06     75.72 o 
  -8 -14   5       38.88      -15.14     26.50 o 
  -7 -14   5       83.95       92.76     34.08 o 
  -6 -14   5     2882.43     3220.20    155.24 o 
  -5 -14   5      863.94      876.51     51.11 o 
  -4 -14   5      553.70      554.68     37.86 o 
  -3 -14   5        1.99        0.00     18.93 o 
  -2 -14   5      558.78      590.65     37.86 o 
  -1 -14   5        0.74      -11.36     22.72 o 
   0 -14   5     2302.03     2355.04     92.76 o 
   1 -14   5      313.58      316.15     34.08 o 
   2 -14   5     1204.77     1310.04     68.15 o 
   3 -14   5      630.95      567.94     41.65 o 
   4 -14   5      447.47      388.09     41.65 o 
   5 -14   5        0.24       -7.57     47.33 o 
   6 -14   5      722.32      617.16     85.19 o 
   7 -14   5      104.03       66.26     68.15 o 
 -12 -13   5      118.24      113.59     71.94 o 
 -11 -13   5      685.41      571.72     98.44 o 
 -10 -13   5      681.22      630.41     92.76 o 
  -9 -13   5     1766.57     1821.18    179.85 o 
  -8 -13   5       90.41       58.69     26.50 o 
  -7 -13   5       45.93       22.72     22.72 o 
  -6 -13   5      813.93      880.30     51.11 o 
  -5 -13   5     1307.17     1366.83     51.11 o 
  -4 -13   5      510.46      530.07     30.29 o 
  -3 -13   5     1533.15     1681.09     66.26 o 
  -2 -13   5       53.93       43.54     15.14 o 
  -1 -13   5      376.08      301.01     35.97 o 
   0 -13   5      883.75      855.69     43.54 o 
   1 -13   5      915.28      927.63     43.54 o 
   2 -13   5      610.22      651.23     51.11 o 
   3 -13   5     2276.29     2328.54     77.62 o 
   4 -13   5      108.82      134.41     26.50 o 
   5 -13   5      234.97      255.57     41.65 o 
   6 -13   5      343.05      301.01     54.90 o 
   7 -13   5      197.17      204.46     47.33 o 
   8 -13   5      173.03      177.95     49.22 o 
 -12 -12   5       47.69       87.08     70.05 o 
 -11 -12   5      407.79      384.30     81.40 o 
 -10 -12   5      556.60      496.25     46.92 o 
  -9 -12   5      283.28      245.73     23.17 o 
  -8 -12   5     4004.58     4206.66    163.35 o 
  -7 -12   5      107.57      109.80     22.72 o 
  -6 -12   5        0.38        1.89     17.04 o 
  -5 -12   5     1220.50     1243.78     34.08 o 
  -4 -12   5      320.36      329.40     20.82 o 
  -3 -12   5      459.41      414.59     22.72 o 
  -2 -12   5     3401.71     3746.48    121.16 o 
  -1 -12   5      125.90      119.27     18.93 o 
   0 -12   5       15.61       20.82     15.14 o 
   1 -12   5     1647.88     1612.94     60.58 o 
   2 -12   5        4.32        3.79      5.68 o 
   3 -12   5     2178.76     2241.45     66.26 o 
   4 -12   5     2864.89     2909.72     92.76 o 
   5 -12   5      242.73      193.10     17.04 o 
   6 -12   5      137.53      130.63     20.82 o 
   7 -12   5      764.59      740.21     75.72 o 
   8 -12   5        4.06       73.83     47.33 o 
   9 -12   5      278.11      276.40     64.37 o 
 -13 -11   5     3649.36     3860.07    380.52 o 
 -12 -11   5      545.97      404.13     53.34 o 
 -11 -11   5      121.96       39.55     53.01 o 
 -10 -11   5     1195.35     1369.08     87.31 o 
  -9 -11   5        0.29        3.62     10.41 o 
  -8 -11   5        2.48        9.84     11.36 o 
  -7 -11   5     1507.12     1678.75     51.21 o 
  -6 -11   5      307.69      352.12     32.18 o 
  -5 -11   5     1718.21     1800.36     73.83 o 
  -4 -11   5     1963.90     1900.69     62.47 o 
  -3 -11   5       26.04       34.08     13.25 o 
  -2 -11   5        6.09       -3.79     13.25 o 
  -1 -11   5     7207.19     7428.60    177.95 o 
   0 -11   5     2087.35     2097.58     62.47 o 
   1 -11   5      561.97      575.51     22.72 o 
   2 -11   5      438.36      480.85     22.72 o 
   3 -11   5       26.20       30.29     11.36 o 
   4 -11   5        2.05      -11.36     11.36 o 
   5 -11   5     6308.49     6574.80    162.81 o 
   6 -11   5      549.76      544.00     24.87 o 
   7 -11   5     1890.23     1841.22    111.69 o 
   8 -11   5      599.88      520.61     45.43 o 
   9 -11   5       12.48      -30.29     30.29 o 
  10 -11   5       56.95       92.76     53.01 o 
 -13 -10   5       13.09       16.82     33.65 o 
 -12 -10   5     2155.28     2162.49    125.64 o 
 -11 -10   5     1180.52     1158.04     75.43 o 
 -10 -10   5     1188.80     1012.37     74.78 o 
  -9 -10   5     1007.94      962.54     80.46 o 
  -8 -10   5      130.97       81.02     28.40 o 
  -7 -10   5      260.15      221.23     18.93 o 
  -6 -10   5     7181.09     7536.28    189.49 o 
  -5 -10   5      869.35      952.24     47.33 o 
  -4 -10   5     2541.13     2587.89     51.11 o 
  -3 -10   5      672.24      715.60     20.82 o 
  -2 -10   5     1144.04     1149.12     32.18 o 
  -1 -10   5       41.75       24.61      3.79 o 
   0 -10   5     3906.27     3676.44     79.51 o 
   1 -10   5      919.80      884.09     24.61 o 
   2 -10   5     1439.58     1465.27     49.22 o 
   3 -10   5      508.45      478.96     26.50 o 
   4 -10   5       11.99       21.81     17.04 o 
   5 -10   5      696.46      667.46     27.41 o 
   6 -10   5     3387.07     3626.32    101.28 o 
   7 -10   5       61.91       81.40     18.93 o 
   8 -10   5     2410.18     2519.74     87.08 o 
   9 -10   5      252.20      225.28     34.08 o 
  10 -10   5        4.07       -7.57     30.29 o 
  11 -10   5      219.34      210.14     37.86 o 
 -14  -9   5        7.95      -39.76     58.69 o 
 -13  -9   5       81.17       52.63     72.89 o 
 -12  -9   5       27.03       -5.94     28.20 o 
 -11  -9   5     1432.08     1503.45     80.02 o 
 -10  -9   5     1001.10     1040.50     60.02 o 
  -9  -9   5     3873.53     3870.42    161.95 o 
  -8  -9   5        2.36       -8.27      8.27 o 
  -7  -9   5     3389.96     3426.83     95.45 o 
  -6  -9   5      214.47      213.76     18.93 o 
  -5  -9   5     2455.24     2491.82     57.02 o 
  -4  -9   5     2085.94     2112.72     54.90 o 
  -3  -9   5     7318.51     7727.71    147.66 o 
  -2  -9   5       83.84       73.83      9.47 o 
  -1  -9   5       10.14       28.40      7.57 o 
   0  -9   5     1458.94     1332.76     37.86 o 
   1  -9   5      616.58      613.37     22.72 o 
   2  -9   5     2103.34     1893.00     60.23 o 
   3  -9   5     5758.84     6178.81    143.00 o 
   4  -9   5      554.52      516.31     22.64 o 
   5  -9   5     1623.95     1597.34     82.35 o 
   6  -9   5      775.05      791.99     29.50 o 
   7  -9   5      704.96      687.02     28.54 o 
   8  -9   5      990.34      967.01     56.79 o 
   9  -9   5     1393.90     1389.55     64.37 o 
  10  -9   5        7.98       41.65     28.40 o 
  11  -9   5       30.22      -32.18     32.18 o 
  12  -9   5      661.94      620.94     73.83 o 
 -14  -8   5     1156.80     1111.26    128.73 o 
 -13  -8   5        2.24      -39.00     39.56 o 
 -12  -8   5      105.26      107.91     30.42 o 
 -11  -8   5      407.17      344.58     40.27 o 
 -10  -8   5      559.62      499.87     39.89 o 
  -9  -8   5      191.00      201.65     31.82 o 
  -8  -8   5     1175.30     1282.59     47.87 o 
  -7  -8   5      361.61      375.82     18.90 o 
  -6  -8   5      220.34      203.73     27.45 o 
  -5  -8   5      979.50      939.26     28.40 o 
  -4  -8   5     1739.68     1746.89     55.85 o 
  -3  -8   5      166.55      164.70     15.14 o 
  -2  -8   5     6882.19     6978.04    157.13 o 
  -1  -8   5      104.18      126.84      9.47 o 
   0  -8   5     1147.70     1224.85     32.18 o 
   1  -8   5      902.98      793.13     76.67 o 
   2  -8   5      461.13      504.17     23.40 o 
   3  -8   5      256.84      258.88     20.31 o 
   4  -8   5     9763.96    10304.18    265.77 o 
   5  -8   5      644.82      668.05     23.87 o 
   6  -8   5     1149.60     1155.10     55.85 o 
   7  -8   5      997.00     1108.86     39.32 o 
   8  -8   5      525.89      500.26     22.99 o 
   9  -8   5      161.49      173.14     32.18 o 
  10  -8   5     2553.17     2534.89     96.55 o 
  11  -8   5       86.27       35.97     32.18 o 
  12  -8   5       91.70      160.92     43.54 o 
  13  -8   5      331.24      306.69     58.69 o 
 -14  -7   5        3.49       -3.79     66.26 o 
 -13  -7   5     2906.39     2879.43    240.43 o 
 -12  -7   5       47.76       45.73     15.87 o 
 -11  -7   5     1198.99     1154.34     72.89 o 
 -10  -7   5     3297.48     3490.43    183.63 o 
  -9  -7   5      137.07      109.36     27.45 o 
  -8  -7   5      138.71      180.49     21.34 o 
  -7  -7   5      495.62      497.66     17.23 o 
  -6  -7   5     2046.34     2117.00     50.90 o 
  -5  -7   5     1733.38     1699.66     39.21 o 
  -4  -7   5     1572.06     1534.93     48.27 o 
  -3  -7   5      989.71     1009.03     32.18 o 
  -2  -7   5        3.94        0.00      3.79 o 
  -1  -7   5    10612.43    10147.12    210.14 o 
   0  -7   5      220.29      152.37      9.09 o 
   1  -7   5     1672.60     1546.25     38.13 o 
   2  -7   5     2973.99     2955.17     66.77 o 
   3  -7   5      169.05      211.00     15.35 o 
   4  -7   5      235.12      216.85     17.74 o 
   5  -7   5     8164.91     8449.16    173.00 o 
   6  -7   5       70.02       46.87     19.88 o 
   7  -7   5     2457.33     2537.41    117.37 o 
   8  -7   5      682.70      766.41     60.58 o 
   9  -7   5       23.62        6.85     24.61 o 
  10  -7   5      153.17      141.38     24.61 o 
  11  -7   5     1839.00     1762.49     70.05 o 
  12  -7   5     2020.92     1811.71    121.16 o 
  13  -7   5      731.45      764.82     83.30 o 
  14  -7   5      167.04       81.40     49.22 o 
 -15  -6   5      238.35      280.18     77.62 o 
 -14  -6   5        2.95       -4.61     29.42 o 
 -13  -6   5       43.02       21.77     26.10 o 
 -12  -6   5     1773.50     1808.54     63.59 o 
 -11  -6   5     1156.54     1216.13     43.37 o 
 -10  -6   5     1755.42     1952.88     57.90 o 
  -9  -6   5     1576.27     1587.77     65.31 o 
  -8  -6   5      365.67      314.62     24.35 o 
  -7  -6   5      145.80      133.84     16.06 o 
  -6  -6   5     3164.55     3059.28     68.18 o 
  -5  -6   5     1817.39     1874.71     88.98 o 
  -4  -6   5     6119.64     6199.23    138.44 o 
  -3  -6   5     1253.58     1189.83     33.59 o 
  -2  -6   5      119.17      149.65     10.16 o 
  -1  -6   5      834.98      823.66     20.32 o 
   0  -6   5     6169.01     5861.36    103.18 o 
   1  -6   5     3221.18     3406.69     72.14 o 
   2  -6   5    12118.31    12133.96    450.56 o 
   3  -6   5     2590.21     2621.59     76.67 o 
   4  -6   5      167.03      155.70     15.14 o 
   5  -6   5      953.33      970.50     26.37 o 
   6  -6   5     2691.84     2795.09     57.69 o 
   7  -6   5      794.35      814.43     44.49 o 
   8  -6   5     3376.92     3744.50    161.86 o 
   9  -6   5      217.64      239.21     35.02 o 
  10  -6   5      317.23      313.98     36.92 o 
  11  -6   5     1285.93     1275.96     60.58 o 
  12  -6   5     1045.06      899.23     64.37 o 
  13  -6   5      492.53      355.91     53.01 o 
  14  -6   5      784.37      766.71     71.94 o 
 -15  -5   5     1384.41     1364.94    157.13 o 
 -14  -5   5       46.32       38.56     45.43 o 
 -13  -5   5       91.63       65.47     20.46 o 
 -12  -5   5      238.14      253.46     22.06 o 
 -11  -5   5      987.85      954.61     33.65 o 
 -10  -5   5     3060.02     2997.57    137.25 o 
  -9  -5   5     3604.31     3655.00     91.90 o 
  -8  -5   5      420.78      366.74     18.17 o 
  -7  -5   5      258.78      267.76     14.20 o 
  -6  -5   5     3412.57     3552.97    164.70 o 
  -5  -5   5     2985.79     3009.69    139.14 o 
  -4  -5   5     4401.66     4656.01     97.50 o 
  -3  -5   5    16780.88    16991.71    328.58 o 
  -2  -5   5        2.75       13.79     16.09 o 
  -1  -5   5     1247.58     1607.44     31.27 o 
   0  -5   5      567.18      496.54     30.29 o 
   1  -5   5     1124.73     1061.28     26.77 o 
   2  -5   5     2819.42     2792.11     58.22 o 
   3  -5   5    11926.15    11278.16    233.80 o 
   4  -5   5       12.94       28.91      7.27 o 
   5  -5   5      115.90      149.04     11.32 o 
   6  -5   5      159.42      150.01     18.93 o 
   7  -5   5     3142.94     3267.20    138.20 o 
   8  -5   5      991.14     1014.54     33.15 o 
   9  -5   5     2672.06     3054.36    191.20 o 
  10  -5   5       69.03       48.09     12.01 o 
  11  -5   5       21.82       19.28     14.42 o 
  12  -5   5     1539.17     1612.94     68.15 o 
  13  -5   5      391.48      403.23     54.90 o 
  14  -5   5        4.33      -41.65     41.65 o 
  15  -5   5     2476.96     2627.65    166.59 o 
 -15  -4   5       45.22       32.89     31.79 o 
 -14  -4   5     1779.70     1810.50    145.77 o 
 -13  -4   5       38.30       26.98     23.11 o 
 -12  -4   5      315.85      252.56     21.82 o 
 -11  -4   5      361.21      485.91     31.24 o 
 -10  -4   5      501.69      549.71     21.82 o 
  -9  -4   5     1161.47     1231.71     36.36 o 
  -8  -4   5     5679.59     5598.92    121.27 o 
  -7  -4   5        1.96       -2.91     11.36 o 
  -6  -4   5      502.48      482.50     19.21 o 
  -5  -4   5     1381.51     1391.30     25.47 o 
  -4  -4   5     3330.73     3618.20     71.53 o 
  -3  -4   5      108.51      125.26      8.62 o 
  -2  -4   5    28206.69    27973.85    667.32 o 
  -1  -4   5     1054.24     1069.83     25.43 o 
   0  -4   5        3.74        3.52      4.73 o 
   1  -4   5     9708.62     9872.07    209.19 o 
   2  -4   5       85.82       76.44     16.09 o 
   3  -4   5      557.79      551.84     40.70 o 
   4  -4   5     8055.15     7876.81    129.04 o 
   5  -4   5     1407.56     1485.33     35.85 o 
   6  -4   5     2473.51     2535.61     73.83 o 
   7  -4   5      677.57      584.91     20.31 o 
   8  -4   5      930.99      980.70     30.44 o 
   9  -4   5      489.86      572.49     24.52 o 
  10  -4   5     6559.73     8128.85    193.43 o 
  11  -4   5      650.64      676.89     35.97 o 
  12  -4   5      308.33      325.48     24.61 o 
  13  -4   5      649.41      641.77     47.33 o 
  14  -4   5      150.19      170.38     47.33 o 
  15  -4   5        2.05      -26.50     41.65 o 
 -15  -3   5        1.43      -28.02     36.92 o 
 -14  -3   5       11.47       72.33     52.06 o 
 -13  -3   5     5553.30     5789.32    305.67 o 
 -12  -3   5      987.59     1007.23     46.83 o 
 -11  -3   5     1815.58     1864.07     53.61 o 
 -10  -3   5      623.00      594.54     24.10 o 
  -9  -3   5      459.63      425.66     20.72 o 
  -8  -3   5      261.37      235.21     31.24 o 
  -7  -3   5    11060.51    11440.82    216.11 o 
  -6  -3   5     6116.48     6050.49    112.52 o 
  -5  -3   5     1306.26     1219.89     28.95 o 
  -4  -3   5     8470.01     8883.42    153.05 o 
  -3  -3   5       86.30       59.68     24.61 o 
  -2  -3   5      330.46      341.69      9.45 o 
  -1  -3   5    20134.49    19577.61    385.51 o 
   0  -3   5     6642.94     6850.70    149.60 o 
   1  -3   5     4497.28     4203.55     82.96 o 
   2  -3   5     1078.57     1345.01     35.97 o 
   3  -3   5     1034.79     1178.69     25.01 o 
   4  -3   5      283.29      239.93     12.05 o 
   5  -3   5     6416.23     6003.00    102.42 o 
   6  -3   5      877.54      772.59     22.29 o 
   7  -3   5     9311.12    10081.24    255.57 o 
   8  -3   5       18.26       13.25     10.46 o 
   9  -3   5     1011.00     1050.00     29.36 o 
  10  -3   5        0.36        3.79     15.14 o 
  11  -3   5     1683.49     1915.55     50.82 o 
  12  -3   5      330.39      327.78     18.74 o 
  13  -3   5     1293.75     1517.46     56.82 o 
  14  -3   5      307.62      282.59     32.78 o 
  15  -3   5        0.89      -35.97     35.97 o 
  16  -3   5      140.20      107.91     53.01 o 
 -15  -2   5       50.79       43.24     33.39 o 
 -14  -2   5      183.32      215.11     37.41 o 
 -13  -2   5       21.80       -9.27     32.78 o 
 -12  -2   5     4353.97     4279.48    158.45 o 
 -11  -2   5      310.19      392.65     33.13 o 
 -10  -2   5     2373.03     2329.09     81.40 o 
  -9  -2   5       49.94       57.70     14.01 o 
  -8  -2   5       16.47       42.34     14.54 o 
  -7  -2   5      770.22      728.02     16.32 o 
  -6  -2   5     6486.69     6389.76    180.79 o 
  -5  -2   5     2077.74     2149.97     44.98 o 
  -4  -2   5    13498.02    13598.37    254.86 o 
  -3  -2   5     1531.43     1565.37     62.47 o 
  -2  -2   5      856.44      772.45     31.24 o 
  -1  -2   5     1574.47     1533.29     39.76 o 
   0  -2   5    20755.23    20061.03    394.95 o 
   1  -2   5    17528.01    16919.22    399.14 o 
   2  -2   5     2303.09     1956.09     43.49 o 
   3  -2   5      156.35      137.56      8.62 o 
   4  -2   5     3352.68     3694.67     69.93 o 
   5  -2   5     1386.01     1369.63     35.02 o 
   6  -2   5     8009.74     8571.22    170.90 o 
   7  -2   5     1593.79     1441.52     53.01 o 
   8  -2   5     9062.49     9731.74    391.88 o 
   9  -2   5      371.90      400.82     28.40 o 
  10  -2   5        1.31        7.95      9.97 o 
  11  -2   5      624.46      677.11     54.90 o 
  12  -2   5     1057.69     1194.09     45.43 o 
  13  -2   5      661.36      695.01     32.20 o 
  14  -2   5     2585.73     2788.73    105.66 o 
  15  -2   5       62.65       44.75     23.98 o 
  16  -2   5       32.98       58.69     47.33 o 
 -15  -1   5     1465.82     1711.38    177.95 o 
 -14  -1   5       39.67       19.88     26.77 o 
 -13  -1   5        0.58      -10.41     42.60 o 
 -12  -1   5      218.30      221.86     38.81 o 
 -11  -1   5     1354.22     1284.64    110.75 o 
 -10  -1   5      501.57      555.72     16.75 o 
  -9  -1   5     3203.54     3436.65     61.27 o 
  -8  -1   5       12.34       16.77      9.47 o 
  -7  -1   5       10.04       -7.57      7.57 o 
  -6  -1   5     3534.58     3494.60     69.36 o 
  -5  -1   5     2154.45     2136.42     47.72 o 
  -4  -1   5     3792.98     3682.02     78.42 o 
  -3  -1   5    20349.74    20419.97    385.04 o 
  -2  -1   5      116.02      132.83      8.62 o 
  -1  -1   5      313.65      288.69     13.25 o 
   0  -1   5     8958.94     8865.55    214.44 o 
   1  -1   5     2146.57     1993.19     50.41 o 
   2  -1   5       21.24       11.57     10.41 o 
   3  -1   5     2025.41     1562.32     56.79 o 
   4  -1   5     1007.85     1098.09     21.42 o 
   5  -1   5      256.50      311.44     12.05 o 
   6  -1   5       41.61       12.31      8.52 o 
   7  -1   5     2248.18     2282.54     60.58 o 
   8  -1   5     2571.38     2791.37    140.09 o 
   9  -1   5     5422.48     6291.87    137.89 o 
  10  -1   5        3.15       -1.64     10.41 o 
  11  -1   5        0.65       12.54     10.46 o 
  12  -1   5     1086.19     1083.37     38.13 o 
  13  -1   5      312.50      267.62     35.97 o 
  14  -1   5      461.11      465.71     29.45 o 
  15  -1   5     1387.07     1319.35     58.85 o 
  16  -1   5      364.63      374.19     49.22 o 
 -14   0   5     1463.12     1287.89     87.06 o 
 -13   0   5       16.34      -10.55     31.17 o 
 -12   0   5      241.21      193.77     14.20 o 
 -11   0   5     1183.22     1295.28     33.24 o 
 -10   0   5      159.17      166.70     11.45 o 
  -9   0   5      950.85      918.75     25.20 o 
  -8   0   5    10960.21    11179.54    192.26 o 
  -7   0   5      511.67      546.37     16.79 o 
  -6   0   5       19.54       15.14     11.36 o 
  -5   0   5     1641.58     1536.36     35.00 o 
  -4   0   5     1635.21     1620.18     34.34 o 
  -3   0   5     1195.31     1184.88     28.00 o 
  -2   0   5    25076.19    24823.59    540.13 o 
  -1   0   5     2140.78     2311.20     60.58 o 
   0   0   5     2918.68     2776.28     84.12 o 
   1   0   5     9980.17     9518.65    212.38 o 
   2   0   5     3811.31     3708.76     73.48 o 
   3   0   5      549.02      568.65     15.35 o 
   4   0   5    31301.04    31422.23    537.40 o 
   5   0   5      170.57      219.80     56.79 o 
   6   0   5     2139.20     2324.64     75.72 o 
   7   0   5      872.63      859.93     21.82 o 
   8   0   5       76.56       77.35      9.97 o 
   9   0   5        0.32       -9.09      9.09 o 
  10   0   5     4264.15     4501.66    159.02 o 
  11   0   5     1396.65     1483.38     48.27 o 
  12   0   5     1630.66     1749.47     49.55 o 
  13   0   5     3830.30     4074.47    105.97 o 
  14   0   5       25.60       39.17     17.25 o 
  15   0   5       33.65       39.60     23.11 o 
  16   0   5     1369.27     1415.96    119.27 o 
 -14   1   5        7.07       11.36     54.90 o 
 -13   1   5     2306.22     2236.64    143.58 o 
 -12   1   5      134.36      170.38     20.46 o 
 -11   1   5      804.65      857.13     32.20 o 
 -10   1   5     1344.45     1417.89     38.66 o 
  -9   1   5      147.23      144.88     14.33 o 
  -8   1   5        8.48        5.14      9.09 o 
  -7   1   5     8048.57     8209.43    229.07 o 
  -6   1   5      414.64      389.32     21.82 o 
  -5   1   5      637.60      552.41     43.54 o 
  -4   1   5      623.07      613.64     22.05 o 
  -3   1   5     3465.21     3603.54     73.14 o 
  -2   1   5      187.67      199.30     12.90 o 
  -1   1   5    18152.66    17640.52    457.93 o 
   0   1   5     4340.29     4154.89     84.75 o 
   1   1   5     1449.14     1346.54     33.54 o 
   2   1   5     1249.51     1130.38     26.67 o 
   3   1   5        0.03       -2.58      7.57 o 
   4   1   5     6129.79     6317.66    108.21 o 
   5   1   5    16432.70    16285.90    299.71 o 
   6   1   5     3333.08     3370.11    110.75 o 
   7   1   5     1704.84     1627.59     34.12 o 
   8   1   5     2598.68     2757.65     81.40 o 
   9   1   5      670.43      705.97     22.06 o 
  10   1   5        6.78       -6.06      9.97 o 
  11   1   5     4711.80     5052.36    159.97 o 
  12   1   5     3832.01     4004.87     91.00 o 
  13   1   5     2258.01     2407.02     71.36 o 
  14   1   5     1514.39     1527.91     74.78 o 
  15   1   5       39.82       85.03     30.29 o 
  16   1   5      115.96      101.48     27.65 o 
  17   1   5     1129.06     1078.94     73.49 o 
 -14   2   5       19.45      -45.43     79.51 o 
 -13   2   5       34.05       75.72     54.90 o 
 -12   2   5     1633.44     1774.91     57.94 o 
 -11   2   5     1500.57     1496.26     89.92 o 
 -10   2   5     1766.36     1853.27     50.66 o 
  -9   2   5      568.31      587.09     24.10 o 
  -8   2   5     1954.62     2022.44     47.97 o 
  -7   2   5     1779.24     1788.87     46.83 o 
  -6   2   5     1653.32     1644.59     78.56 o 
  -5   2   5     3167.37     2981.82     71.72 o 
  -4   2   5     5016.08     4901.68    102.22 o 
  -3   2   5      917.88      820.75     25.88 o 
  -2   2   5      869.75      895.91     25.88 o 
  -1   2   5     4313.16     4436.80     91.51 o 
   0   2   5     6774.23     6441.80    128.67 o 
   1   2   5     2276.39     2164.37     49.98 o 
   2   2   5     7304.68     6834.63    131.73 o 
   3   2   5      788.50      770.36     42.60 o 
   4   2   5      738.18      703.43     17.74 o 
   5   2   5     9522.32     9709.67    162.18 o 
   6   2   5     7845.38     7540.00    138.64 o 
   7   2   5     9568.15    10119.66    185.17 o 
   8   2   5     6623.42     7013.30    135.06 o 
   9   2   5      108.22      111.73     12.05 o 
  10   2   5      119.97      112.21     12.05 o 
  11   2   5     1764.71     1860.97     87.08 o 
  12   2   5      632.95      683.84     28.02 o 
  13   2   5     2030.38     2120.12     58.72 o 
  14   2   5     1654.92     1755.72     75.72 o 
  15   2   5        4.33       34.42     19.72 o 
  16   2   5      224.47      181.84     26.73 o 
  17   2   5      255.17      258.82     55.48 o 
 -13   3   5       61.40       51.11     56.79 o 
 -12   3   5      717.33      683.04     58.69 o 
 -11   3   5      877.13      895.37     37.41 o 
 -10   3   5     1498.19     1479.59     50.82 o 
  -9   3   5     2323.49     2378.58     60.90 o 
  -8   3   5       16.31       17.91      8.03 o 
  -7   3   5       76.32       96.19     12.60 o 
  -6   3   5      314.35      310.47     24.08 o 
  -5   3   5     1157.29     1141.51     92.76 o 
  -4   3   5       19.44       -8.03      8.03 o 
  -3   3   5     8742.32     8627.31    164.99 o 
  -2   3   5       50.19       31.00      9.74 o 
  -1   3   5        0.87        4.21     12.31 o 
   0   3   5     7602.95     7533.62    126.45 o 
   1   3   5     2583.13     2456.31     61.53 o 
   2   3   5     1061.00     1072.01     31.38 o 
   3   3   5     8737.43     7962.13    150.49 o 
   4   3   5      207.76      234.43     33.13 o 
   5   3   5     4581.89     4645.63     81.84 o 
   6   3   5     5037.78     4960.31     90.52 o 
   7   3   5      376.79      351.91     15.01 o 
   8   3   5     2921.87     3015.18     56.82 o 
   9   3   5     9346.82     9429.29    185.95 o 
  10   3   5      124.62      127.67     13.19 o 
  11   3   5      136.91      168.36     16.69 o 
  12   3   5     5066.61     5146.05    121.76 o 
  13   3   5        0.57      -13.19     13.19 o 
  14   3   5      870.59      831.06     80.46 o 
  15   3   5     3687.78     3753.57    137.46 o 
  16   3   5       50.58       90.78     25.02 o 
  17   3   5      166.21      134.48    109.80 o 
 -13   4   5       51.53       43.54     58.69 o 
 -12   4   5        3.18      -20.82     34.08 o 
 -11   4   5     2720.08     2778.87     86.33 o 
 -10   4   5       57.83       52.65     17.98 o 
  -9   4   5     1081.80     1106.42     29.76 o 
  -8   4   5     6183.24     6645.79    137.83 o 
  -7   4   5      763.62      770.29     23.34 o 
  -6   4   5     1870.22     1880.61     53.95 o 
  -5   4   5     3889.09     3857.67     78.95 o 
  -4   4   5     6115.25     6211.02    119.13 o 
  -3   4   5     1326.15     1455.69     35.45 o 
  -2   4   5    17557.04    16928.41    403.23 o 
  -1   4   5      550.24      539.03     31.24 o 
   0   4   5     2587.92     2738.58     55.44 o 
   1   4   5      979.81      873.77     25.51 o 
   2   4   5     2016.64     2007.06     42.77 o 
   3   4   5     1236.43     1248.27     68.15 o 
   4   4   5    15483.17    15246.08    319.39 o 
   5   4   5     2834.78     2875.08     69.63 o 
   6   4   5     2551.51     2586.32     47.69 o 
   7   4   5     2917.41     3084.29    155.24 o 
   8   4   5       39.82       32.87     20.82 o 
   9   4   5      360.63      351.09     15.35 o 
  10   4   5     8479.85     8626.54    169.30 o 
  11   4   5      774.87      741.43     27.42 o 
  12   4   5     1915.09     1885.47     50.19 o 
  13   4   5     2411.17     2483.84     69.61 o 
  14   4   5        3.03        6.63     17.98 o 
  15   4   5       78.30       81.35     22.29 o 
  16   4   5     2009.25     2027.68    110.42 o 
  17   4   5      188.03      170.38     73.83 o 
 -13   5   5     2322.42     2466.73    265.04 o 
 -12   5   5      466.22      393.77     54.90 o 
 -11   5   5      644.72      617.73     43.83 o 
 -10   5   5      948.91      973.59     54.10 o 
  -9   5   5        0.26      -16.89     52.06 o 
  -8   5   5      751.70      720.51     32.18 o 
  -7   5   5     2073.19     2155.51     56.79 o 
  -6   5   5     1662.31     1727.66     36.39 o 
  -5   5   5     4046.92     4112.91     89.59 o 
  -4   5   5       39.54       12.44      8.27 o 
  -3   5   5      673.17      714.45     37.86 o 
  -2   5   5      319.09      334.61     18.02 o 
  -1   5   5     3137.13     2937.17     73.83 o 
   0   5   5     3411.55     3540.46     70.95 o 
   1   5   5     2896.49     2596.58     62.68 o 
   2   5   5       10.75       28.52     10.46 o 
   3   5   5      231.69      220.86     17.98 o 
   4   5   5      986.56     1236.32     38.20 o 
   5   5   5    10275.68    10027.04    212.22 o 
   6   5   5     8312.25     8930.13    177.69 o 
   7   5   5     2797.99     2513.72    159.02 o 
   8   5   5      839.31      778.83     26.73 o 
   9   5   5      160.79      166.80     45.43 o 
  10   5   5        0.65       -6.35     11.36 o 
  11   5   5     2823.09     2873.59     70.86 o 
  12   5   5       14.64       10.15     14.54 o 
  13   5   5     5028.24     5306.63    134.95 o 
  14   5   5      243.42      195.32     22.72 o 
  15   5   5       27.73       -0.27     21.77 o 
  16   5   5       35.44      -11.36     51.11 o 
  17   5   5      814.09      723.17    130.63 o 
 -12   6   5     1604.89     1673.52    124.95 o 
 -11   6   5      247.42      281.21     66.26 o 
 -10   6   5     1970.79     2035.90    102.86 o 
  -9   6   5      194.94      224.89     26.30 o 
  -8   6   5      157.44      139.29     42.60 o 
  -7   6   5      216.68      185.05     23.11 o 
  -6   6   5     3081.16     3029.89    165.65 o 
  -5   6   5     1525.23     1476.33     41.24 o 
  -4   6   5     4428.32     4419.57    100.27 o 
  -3   6   5      240.95      251.76     14.01 o 
  -2   6   5       27.34       28.40     10.16 o 
  -1   6   5     2103.04     2031.88     53.01 o 
   0   6   5     1844.38     1716.09     48.16 o 
   1   6   5       11.32        7.74      8.52 o 
   2   6   5    14157.00    13663.66    305.92 o 
   3   6   5      938.78      916.07     84.24 o 
   4   6   5      412.25      444.87     22.29 o 
   5   6   5       16.67       19.04     11.32 o 
   6   6   5     2144.11     2062.74     55.29 o 
   7   6   5     1872.58     1780.34     47.41 o 
   8   6   5     5074.44     5082.73    115.62 o 
   9   6   5       41.76       41.72     19.88 o 
  10   6   5       26.30        7.66     12.90 o 
  11   6   5      111.71       88.92     15.77 o 
  12   6   5     2754.75     2813.17     82.52 o 
  13   6   5     1274.51     1278.48     45.47 o 
  14   6   5     3617.28     3487.09    113.06 o 
  15   6   5       63.05       35.97     34.08 o 
  16   6   5      289.73      229.07     68.15 o 
  17   6   5      132.49       87.08    104.12 o 
 -11   7   5       94.55       49.22     47.33 o 
 -10   7   5       27.09       17.80     58.69 o 
  -9   7   5     2735.89     2901.44    111.92 o 
  -8   7   5        9.24      -22.01     22.01 o 
  -7   7   5       30.14       22.01     29.34 o 
  -6   7   5     1794.17     1805.62     61.33 o 
  -5   7   5     2977.23     3346.50     97.66 o 
  -4   7   5     1539.54     1489.53     39.10 o 
  -3   7   5     5803.75     5863.60    119.12 o 
  -2   7   5      149.35      166.59     12.66 o 
  -1   7   5        0.23       -4.82      7.27 o 
   0   7   5     4120.03     4192.20    124.95 o 
   1   7   5     1171.07     1154.84     32.20 o 
   2   7   5      607.66      521.28     22.36 o 
   3   7   5    17862.46    18756.54    399.19 o 
   4   7   5      372.74      339.38     21.34 o 
   5   7   5      836.31      886.56     34.65 o 
   6   7   5     1169.71     1158.38     39.56 o 
   7   7   5      426.41      442.00     40.70 o 
   8   7   5     1191.02     1115.18     36.49 o 
   9   7   5     7834.56     8123.91    195.31 o 
  10   7   5      587.48      613.43     35.02 o 
  11   7   5      671.71      593.28     28.95 o 
  12   7   5       51.48       77.76     23.66 o 
  13   7   5        8.12       16.77     16.55 o 
  14   7   5      441.79      354.98     64.37 o 
  15   7   5     2924.80     3241.02    251.78 o 
  16   7   5      293.47      416.49     71.94 o 
  17   7   5       31.62       77.62     92.76 o 
 -11   8   5      390.15      310.47     62.47 o 
 -10   8   5      337.23      390.14     43.64 o 
  -9   8   5        0.26      -18.72     23.65 o 
  -8   8   5     2974.29     3141.53    107.65 o 
  -7   8   5      392.35      311.60     56.79 o 
  -6   8   5      529.30      507.53     33.59 o 
  -5   8   5     1436.43     1381.91     57.69 o 
  -4   8   5      993.20      855.31     33.13 o 
  -3   8   5      305.05      304.60     14.01 o 
  -2   8   5     4540.80     4595.07     93.52 o 
  -1   8   5      947.46      924.20     58.69 o 
   0   8   5      155.67      102.44     12.60 o 
   1   8   5     5634.22     5716.31    145.15 o 
   2   8   5      806.56      869.60     27.51 o 
   3   8   5      720.07      696.30     26.84 o 
   4   8   5     8618.91     8858.39    214.70 o 
   5   8   5      915.32      908.55     41.65 o 
   6   8   5     2841.18     2800.50     75.63 o 
   7   8   5      824.19      844.57     36.36 o 
   8   8   5      167.83      155.80     16.55 o 
   9   8   5       48.49       51.72     13.36 o 
  10   8   5     3911.85     4077.65    113.10 o 
  11   8   5       72.51      104.42     26.50 o 
  12   8   5      425.92      367.69     75.72 o 
  13   8   5      694.95      636.81     34.32 o 
  14   8   5      183.61      120.09     23.11 o 
  15   8   5       22.87      -28.40     77.62 o 
  16   8   5     1834.90     1997.24    202.56 o 
 -10   9   5      161.68      126.84     58.69 o 
  -9   9   5       10.57       44.74     32.78 o 
  -8   9   5      106.88      137.57     29.57 o 
  -7   9   5     2141.20     2210.36     91.76 o 
  -6   9   5     1000.69     1003.69     75.72 o 
  -5   9   5     2163.27     2133.83     72.13 o 
  -4   9   5      174.90      222.81     23.17 o 
  -3   9   5       62.91       44.42     14.20 o 
  -2   9   5      132.95      118.40     12.31 o 
  -1   9   5     6157.83     6362.24    136.52 o 
   0   9   5     2849.55     2815.19     70.99 o 
   1   9   5     3059.55     3156.36     93.71 o 
   2   9   5     5272.32     5324.80    145.88 o 
   3   9   5       78.42       90.41     13.36 o 
   4   9   5      152.72      122.15     21.77 o 
   5   9   5     6787.15     6797.25    220.18 o 
   6   9   5     1120.74     1040.88     74.78 o 
   7   9   5     1392.62     1417.14     73.83 o 
   8   9   5     2881.19     2904.58     96.55 o 
   9   9   5     3400.55     3375.45     91.16 o 
  10   9   5      168.22      188.89     21.64 o 
  11   9   5     1324.76     1383.46     51.95 o 
  12   9   5       85.81       76.36     21.83 o 
  13   9   5     1505.09     1441.56     61.24 o 
  14   9   5       67.64       41.36     24.08 o 
  15   9   5       10.61       13.25     71.94 o 
  16   9   5       49.29       20.82    106.01 o 
  -9  10   5      192.66      172.27     51.11 o 
  -8  10   5       46.40       59.87     25.85 o 
  -7  10   5      123.04      165.50     27.73 o 
  -6  10   5     2285.98     2367.82    144.82 o 
  -5  10   5     1174.55     1146.55    156.18 o 
  -4  10   5     1873.67     1901.84     74.88 o 
  -3  10   5        1.03        6.31      8.47 o 
  -2  10   5       17.56        3.35      8.62 o 
  -1  10   5     1079.17     1024.84     33.15 o 
   0  10   5     2965.82     3040.63     78.56 o 
   1  10   5     2984.06     3056.65     84.44 o 
   2  10   5    14983.01    15177.63    372.82 o 
   3  10   5      652.33      640.42     33.13 o 
   4  10   5      729.30      676.60     43.54 o 
   5  10   5      789.71      736.04     27.23 o 
   6  10   5     2823.58     2959.84     76.83 o 
   7  10   5      517.10      515.57     58.69 o 
   8  10   5     3451.98     3701.99    114.71 o 
   9  10   5      484.59      433.93     53.95 o 
  10  10   5      167.08      128.22     20.99 o 
  11  10   5      272.39      293.64     34.08 o 
  12  10   5      425.63      448.67     37.86 o 
  13  10   5       44.12       70.34     21.43 o 
  14  10   5     1434.82     1415.31     89.92 o 
  15  10   5      265.63      170.38     98.44 o 
  16  10   5        5.74      -71.94     71.94 o 
  -8  11   5       29.34      115.48     62.47 o 
  -7  11   5      292.51      227.63     31.50 o 
  -6  11   5      318.31      353.78     37.12 o 
  -5  11   5      647.31      662.41     54.90 o 
  -4  11   5      289.74      272.75     26.37 o 
  -3  11   5     2220.81     2175.49    105.01 o 
  -2  11   5       99.15       86.23     11.32 o 
  -1  11   5        0.38        1.89     11.32 o 
   0  11   5      420.10      404.66     21.34 o 
   1  11   5     1348.85     1382.05     47.72 o 
   2  11   5       30.11       15.41     16.75 o 
   3  11   5     4226.18     4490.08    124.79 o 
   4  11   5      488.55      456.91     25.22 o 
   5  11   5      721.60      714.09     71.94 o 
   6  11   5      245.73      226.65     20.82 o 
   7  11   5     2351.91     2295.81     83.33 o 
   8  11   5     1755.62     1692.85     65.83 o 
   9  11   5     6008.74     6124.79    332.24 o 
  10  11   5      456.07      472.10     50.17 o 
  11  11   5      530.20      471.39     39.76 o 
  12  11   5      400.18      411.53     32.75 o 
  13  11   5      564.38      532.61     36.28 o 
  14  11   5      171.32      172.07     49.22 o 
  15  11   5     2417.07     2464.84    217.71 o 
  -7  12   5      105.88       43.54     45.43 o 
  -6  12   5      578.37      531.24     60.58 o 
  -5  12   5      405.23      378.57     45.43 o 
  -4  12   5      249.51      223.20     74.78 o 
  -3  12   5        0.76       -7.71     24.61 o 
  -2  12   5     3226.88     3326.60    122.75 o 
  -1  12   5      635.94      633.00     29.36 o 
   0  12   5      602.42      613.04     48.27 o 
   1  12   5      342.88      290.59     30.29 o 
   2  12   5        4.29       -5.76     17.04 o 
   3  12   5        6.77       23.79     14.33 o 
   4  12   5     3140.52     3304.29    110.30 o 
   5  12   5     1415.37     1417.09    101.28 o 
   6  12   5     1222.57     1232.08     88.03 o 
   7  12   5       64.74       86.21     16.69 o 
   8  12   5      595.45      501.73     34.97 o 
   9  12   5       25.25       -5.01     49.22 o 
  10  12   5     2675.52     2722.30    111.69 o 
  11  12   5      258.80      242.32     32.18 o 
  12  12   5     1252.09     1140.46     51.59 o 
  13  12   5       70.68       73.49     26.30 o 
  14  12   5      154.98       99.10     53.95 o 
  15  12   5        6.71       28.40     60.58 o 
  -6  13   5      864.45      726.96     87.08 o 
  -5  13   5      875.00      959.76     79.99 o 
  -4  13   5      241.57      203.47     38.81 o 
  -3  13   5        5.82       -4.82     19.72 o 
  -2  13   5      179.60      177.93     23.46 o 
  -1  13   5     2088.10     2217.82     72.73 o 
   0  13   5     1165.66     1216.08     48.67 o 
   1  13   5      505.82      545.36     30.39 o 
   2  13   5       12.36       17.62     16.05 o 
   3  13   5        4.83      -12.90     12.90 o 
   4  13   5      202.50      200.20     25.56 o 
   5  13   5     2253.00     2151.02     86.86 o 
   6  13   5     1293.50     1299.75     57.02 o 
   7  13   5     1325.14     1315.00    134.41 o 
   8  13   5       62.86       73.02     18.60 o 
   9  13   5       15.66      -34.08     34.08 o 
  10  13   5      414.95      418.38     35.97 o 
  11  13   5     1245.10     1226.46     95.60 o 
  12  13   5     1127.88     1105.58     66.26 o 
  13  13   5     1547.24     1834.43    143.88 o 
  14  13   5      286.19      223.39    107.91 o 
  -5  14   5      456.09      408.91     68.15 o 
  -4  14   5     1012.65      928.88     75.04 o 
  -3  14   5      101.76       59.79     33.24 o 
  -2  14   5      228.30      197.24     38.81 o 
  -1  14   5      323.40      313.26     28.64 o 
   0  14   5     1503.61     1559.09    125.89 o 
   1  14   5       33.38        1.42     14.61 o 
   2  14   5     2496.76     2568.99    106.19 o 
   3  14   5      319.71      290.18     50.17 o 
   4  14   5      309.50      265.19     24.60 o 
   5  14   5      175.22      177.04     25.56 o 
   6  14   5      874.55      778.13     45.28 o 
   7  14   5      509.45      472.43     30.81 o 
   8  14   5     1110.23     1155.68     55.04 o 
   9  14   5       24.18        8.41     22.29 o 
  10  14   5      147.10       68.15     30.29 o 
  11  14   5      608.86      609.58     60.58 o 
  12  14   5      534.55      513.04    104.12 o 
  13  14   5     1018.04      910.59    134.41 o 
  -3  15   5     2048.93     1870.40    179.85 o 
  -2  15   5      697.75      636.09     96.55 o 
  -1  15   5       41.54      -56.79     70.05 o 
   0  15   5       41.67       11.36     28.40 o 
   1  15   5      523.99      499.78     54.90 o 
   2  15   5       62.80       55.55     17.77 o 
   3  15   5     3208.39     3167.08    139.26 o 
   4  15   5        0.80      -12.44     18.93 o 
   5  15   5       69.44       84.23     37.86 o 
   6  15   5      195.69      171.87     51.11 o 
   7  15   5       11.26      -24.61     39.76 o 
   8  15   5      278.12      251.78     77.62 o 
   9  15   5     1123.43     1075.29    126.84 o 
  10  15   5       83.68      145.77     43.54 o 
  11  15   5      359.82      359.69     90.87 o 
  12  15   5      642.41      649.34    115.48 o 
  -1  16   5      521.02      446.78    102.23 o 
   0  16   5      144.82      225.28     73.83 o 
   1  16   5       42.71      153.34     79.51 o 
   2  16   5        3.42        3.79     37.86 o 
   3  16   5        0.04        0.00     41.65 o 
   4  16   5     1174.83     1222.95    117.37 o 
   5  16   5       66.64       30.29     51.11 o 
   6  16   5      567.01      471.39     96.55 o 
   7  16   5      105.82       90.87     83.30 o 
   8  16   5       24.08      -49.22     53.01 o 
   9  16   5       65.99      -18.93     58.69 o 
  10  16   5     1723.73     1431.20    174.17 o 
   3  17   5       87.05       56.79     68.15 o 
   4  17   5       57.21       11.36     54.90 o 
   5  17   5     1403.88     1327.08    134.41 o 
   6  17   5      124.57      194.99     70.05 o 
   7  17   5     1441.31     1442.56    145.77 o 
  -6 -16   6      922.79      880.30     88.98 o 
  -5 -16   6      262.71      227.17     51.11 o 
  -4 -16   6      625.28      520.61     70.05 o 
  -3 -16   6      100.84      106.01     43.54 o 
  -2 -16   6       19.37       -3.79     47.33 o 
  -1 -16   6      180.46      111.69     45.43 o 
   0 -16   6     1462.58     1434.98     98.44 o 
   1 -16   6      383.79      327.51     41.65 o 
   2 -16   6     1145.58     1105.58     77.62 o 
  -8 -15   6       19.74       -9.47     68.15 o 
  -7 -15   6      126.65      223.39     85.19 o 
  -6 -15   6      339.12      314.26     45.43 o 
  -5 -15   6      402.53      378.62     51.11 o 
  -4 -15   6      711.03      692.88     56.79 o 
  -3 -15   6     1440.15     1660.27    124.95 o 
  -2 -15   6       41.70       49.22     43.54 o 
  -1 -15   6        2.97      -28.40     34.08 o 
   0 -15   6      100.65      119.27     26.50 o 
   1 -15   6      956.47      904.91     54.90 o 
   2 -15   6       23.37       75.72     32.18 o 
   3 -15   6      763.16      749.68     64.37 o 
   4 -15   6        4.35       87.08     54.90 o 
 -10 -14   6      529.56      530.07    123.05 o 
  -9 -14   6        3.14       56.79     90.87 o 
  -8 -14   6     2050.43     1813.61    179.85 o 
  -7 -14   6       96.15       94.66     58.69 o 
  -6 -14   6       39.49       24.61     34.08 o 
  -5 -14   6      786.27      840.54     66.26 o 
  -4 -14   6      375.08      412.70     51.11 o 
  -3 -14   6       64.38       70.05     17.04 o 
  -2 -14   6     1569.71     1684.88     70.05 o 
  -1 -14   6       25.41       11.36     18.93 o 
   0 -14   6      599.75      581.19     39.76 o 
   1 -14   6      180.32      191.21     28.40 o 
   2 -14   6      245.53      299.11     35.97 o 
   3 -14   6      185.20      172.27     30.29 o 
   4 -14   6      511.62      566.04     47.33 o 
   5 -14   6       37.86       20.82     45.43 o 
   6 -14   6       40.02       83.30     51.11 o 
 -11 -13   6      219.35      238.53     83.30 o 
 -10 -13   6       77.76      106.01     81.40 o 
  -9 -13   6      186.40      244.21     71.94 o 
  -8 -13   6        1.14       -7.57     18.93 o 
  -7 -13   6     2805.81     2769.63    164.70 o 
  -6 -13   6     1271.30     1319.50     87.08 o 
  -5 -13   6     1001.67     1109.37     62.47 o 
  -4 -13   6      610.79      624.73     28.40 o 
  -3 -13   6      157.84      147.66     18.93 o 
  -2 -13   6        9.31       22.72     15.14 o 
  -1 -13   6     2634.19     2614.40    141.98 o 
   0 -13   6      264.47      246.11     26.50 o 
   1 -13   6     1610.08     1616.72     70.05 o 
   2 -13   6      236.75      251.78     30.29 o 
   3 -13   6        0.87        3.79     13.25 o 
   4 -13   6       51.47        7.57     24.61 o 
   5 -13   6      513.75      501.68     45.43 o 
   6 -13   6      299.59      327.51     49.22 o 
   7 -13   6      298.65      299.11     54.90 o 
   8 -13   6      373.08      389.98    109.80 o 
 -12 -12   6     1501.06     1635.66    196.88 o 
 -11 -12   6      499.37      463.81    104.12 o 
 -10 -12   6      925.82      976.85    132.52 o 
  -9 -12   6      175.30      203.26     49.22 o 
  -8 -12   6       60.45       32.78     14.20 o 
  -7 -12   6      381.11      352.12     34.08 o 
  -6 -12   6     4181.76     4390.14    198.78 o 
  -5 -12   6     1738.05     1720.85     79.51 o 
  -4 -12   6      883.25      957.92     54.90 o 
  -3 -12   6       42.86       53.01     11.36 o 
  -2 -12   6        4.04       34.08     15.14 o 
  -1 -12   6      188.82      202.56     22.72 o 
   0 -12   6     2537.53     2531.10    102.23 o 
   1 -12   6      795.06      755.35     37.86 o 
   2 -12   6     2424.03     2568.96     64.37 o 
   3 -12   6      340.43      340.76     22.72 o 
   4 -12   6      419.43      384.30     22.72 o 
   5 -12   6        1.25      -13.25     13.25 o 
   6 -12   6     1261.85     1194.56     53.01 o 
   7 -12   6      740.69      670.16     62.47 o 
   8 -12   6     1396.67     1381.98    107.91 o 
   9 -12   6        2.81       68.15     49.22 o 
 -12 -11   6      274.85      395.66     90.87 o 
 -11 -11   6     1071.50     1054.79    141.04 o 
 -10 -11   6      827.02      723.26    106.96 o 
  -9 -11   6     2794.45     2727.67    160.92 o 
  -8 -11   6        7.54       18.93     14.61 o 
  -7 -11   6       72.56       58.76     16.69 o 
  -6 -11   6     1153.10     1145.34     53.01 o 
  -5 -11   6     1194.16     1222.95     51.11 o 
  -4 -11   6      488.24      450.56     35.97 o 
  -3 -11   6     1243.13     1296.79     37.86 o 
  -2 -11   6       66.98       51.11      5.68 o 
  -1 -11   6      214.18      249.89     11.36 o 
   0 -11   6      674.22      685.31     20.82 o 
   1 -11   6     1576.87     1624.30     45.43 o 
   2 -11   6     1457.51     1487.99     43.54 o 
   3 -11   6     3344.94     3451.16    124.95 o 
   4 -11   6        6.99        7.57     17.04 o 
   5 -11   6      889.30      805.25     35.51 o 
   6 -11   6      424.05      435.70     31.24 o 
   7 -11   6     1050.59      967.24    165.65 o 
   8 -11   6      540.13      437.31     41.65 o 
   9 -11   6     2226.24     2249.03    111.69 o 
  10 -11   6      214.86      270.72     53.01 o 
 -13 -10   6      104.26      106.01     64.37 o 
 -12 -10   6      114.81      129.99     43.93 o 
 -11 -10   6      797.16      751.51     61.86 o 
 -10 -10   6      169.62      175.07     35.54 o 
  -9 -10   6      444.10      425.20     51.11 o 
  -8 -10   6     5262.78     5546.62    174.68 o 
  -7 -10   6      493.73      496.05     23.11 o 
  -6 -10   6        7.75       27.80     12.25 o 
  -5 -10   6     2829.76     2858.61     77.62 o 
  -4 -10   6     1079.75      957.92     35.97 o 
  -3 -10   6      428.57      433.52     13.25 o 
  -2 -10   6     9998.13    10272.06    272.61 o 
  -1 -10   6     1388.78     1482.31     41.65 o 
   0 -10   6     3271.23     3426.55     85.19 o 
   1 -10   6     3568.68     3668.86    107.91 o 
   2 -10   6       65.85       22.72     20.82 o 
   3 -10   6      214.56      217.39     16.75 o 
   4 -10   6     4418.91     4575.97    138.82 o 
   5 -10   6      388.15      386.93     35.02 o 
   6 -10   6     1485.98     1525.15     46.19 o 
   7 -10   6     3932.80     3947.15    213.92 o 
   8 -10   6       57.09       70.05     18.93 o 
   9 -10   6        1.54       13.25     22.72 o 
  10 -10   6     3027.67     2771.53    145.77 o 
  11 -10   6      395.79      285.86     62.47 o 
 -13  -9   6     2567.96     3057.39    234.75 o 
 -12  -9   6      594.91      419.09     53.22 o 
 -11  -9   6      564.12      634.90     56.46 o 
 -10  -9   6      463.48      459.58     46.79 o 
  -9  -9   6      204.15      185.14     34.08 o 
  -8  -9   6      115.04      111.06     26.50 o 
  -7  -9   6      242.29      268.98     19.88 o 
  -6  -9   6     1869.23     1860.22     84.24 o 
  -5  -9   6      751.50      778.41     22.64 o 
  -4  -9   6      219.90      232.85     17.04 o 
  -3  -9   6      262.80      236.64     17.04 o 
  -2  -9   6        0.19        5.68      5.68 o 
  -1  -9   6     6349.91     6667.57    174.17 o 
   0  -9   6       98.92      107.91     11.36 o 
   1  -9   6     1168.74     1137.76     34.08 o 
   2  -9   6     1545.89     1608.30     99.39 o 
   3  -9   6      734.88      802.68     35.48 o 
   4  -9   6       32.94       45.94     16.79 o 
   5  -9   6     1500.31     1501.27     48.80 o 
   6  -9   6     1766.18     1918.88     57.42 o 
   7  -9   6     1641.52     1734.79    119.27 o 
   8  -9   6      812.01      830.56     39.42 o 
   9  -9   6       33.45       26.50     18.93 o 
  10  -9   6       34.45       34.08     26.50 o 
  11  -9   6     1399.49     1334.65     81.40 o 
  12  -9   6      294.33      376.73     68.15 o 
 -14  -8   6       40.34       77.62     68.15 o 
 -13  -8   6      104.68      176.06     64.37 o 
 -12  -8   6     1578.93     1443.34     85.40 o 
 -11  -8   6     1995.11     2000.24    101.01 o 
 -10  -8   6     2916.98     2926.81    102.29 o 
  -9  -8   6      436.68      423.96     29.04 o 
  -8  -8   6       22.06        9.47     14.73 o 
  -7  -8   6       71.87       66.01     10.64 o 
  -6  -8   6      804.99      817.41     27.76 o 
  -5  -8   6     3066.19     3100.52    119.27 o 
  -4  -8   6     4075.07     4183.79    123.05 o 
  -3  -8   6      875.60      914.38     32.18 o 
  -2  -8   6      203.89      193.10      9.47 o 
  -1  -8   6     2260.18     2233.88     56.79 o 
   0  -8   6     4415.80     4236.45    174.17 o 
   1  -8   6      137.16      139.81     10.46 o 
   2  -8   6     4804.72     4930.45    112.45 o 
   3  -8   6     1554.26     1540.94     44.18 o 
   4  -8   6      397.05      376.17     20.46 o 
   5  -8   6     1664.13     1664.28     49.87 o 
   6  -8   6      811.44      750.55     53.01 o 
   7  -8   6     1678.96     1672.84     52.32 o 
   8  -8   6     3920.65     4084.13    114.62 o 
   9  -8   6        8.09       -9.21     52.06 o 
  10  -8   6       21.95       -5.68     17.04 o 
  11  -8   6      761.97      764.82     60.58 o 
  12  -8   6      725.99      747.78     87.08 o 
  13  -8   6        9.16      -49.22     49.22 o 
 -14  -7   6       61.30       77.62     60.58 o 
 -13  -7   6       29.12       53.01     47.33 o 
 -12  -7   6     1071.92     1106.68    143.88 o 
 -11  -7   6     1100.28     1018.96     63.68 o 
 -10  -7   6      417.05      374.95     56.79 o 
  -9  -7   6     3688.91     3821.48    120.08 o 
  -8  -7   6      376.69      350.37     27.73 o 
  -7  -7   6      260.02      248.77     24.61 o 
  -6  -7   6      185.27      177.84     12.90 o 
  -5  -7   6      640.16      585.91     35.02 o 
  -4  -7   6     1812.15     1854.01     50.76 o 
  -3  -7   6    11301.94    11459.05    316.15 o 
  -2  -7   6      402.65      348.93     17.04 o 
  -1  -7   6      970.39      964.02     24.82 o 
   0  -7   6      167.94      127.56     17.98 o 
   1  -7   6     1140.31     1063.64     24.09 o 
   2  -7   6     1170.12     1227.55     46.38 o 
   3  -7   6    11038.58    11312.06    246.35 o 
   4  -7   6       26.64       20.27     25.56 o 
   5  -7   6      100.62       93.90     14.33 o 
   6  -7   6     2068.80     2047.60     53.61 o 
   7  -7   6      989.55      942.41     32.29 o 
   8  -7   6      590.51      598.96     25.20 o 
   9  -7   6     2872.51     3087.57    232.85 o 
  10  -7   6       64.80       70.22     20.82 o 
  11  -7   6       82.04       98.44     30.29 o 
  12  -7   6     2286.37     2220.63    159.02 o 
  13  -7   6       89.53       30.29     39.76 o 
 -14  -6   6     1493.74     1353.58    140.09 o 
 -13  -6   6      206.45      210.79     41.65 o 
 -12  -6   6      149.96      123.85     22.90 o 
 -11  -6   6      498.04      544.16     29.76 o 
 -10  -6   6     1287.33     1289.88     78.56 o 
  -9  -6   6        2.27       31.71     19.88 o 
  -8  -6   6     2038.46     2043.25     63.01 o 
  -7  -6   6      175.16      125.68     21.82 o 
  -6  -6   6      373.94      340.71     15.66 o 
  -5  -6   6      245.76      230.83     24.61 o 
  -4  -6   6      423.67      388.54     14.73 o 
  -3  -6   6      340.91      302.29     12.66 o 
  -2  -6   6    14196.00    14386.91    378.62 o 
  -1  -6   6      560.41      451.03     14.01 o 
   0  -6   6     2654.87     2640.82     90.87 o 
   1  -6   6       76.83       59.31      8.52 o 
   2  -6   6       27.16       16.09     10.41 o 
   3  -6   6      200.64      191.97     15.35 o 
   4  -6   6    14485.40    14525.06    289.65 o 
   5  -6   6     2415.70     2472.77     55.94 o 
   6  -6   6      472.05      395.08     24.61 o 
   7  -6   6     1028.15     1041.36     39.76 o 
   8  -6   6      283.49      274.13     53.01 o 
   9  -6   6      246.64      201.76     17.48 o 
  10  -6   6     1658.47     1704.16     64.37 o 
  11  -6   6      297.55      297.22     28.40 o 
  12  -6   6        9.04        9.47     24.61 o 
  13  -6   6      821.96      713.71     68.15 o 
  14  -6   6       88.38      138.20     49.22 o 
 -14  -5   6      102.69       70.05     54.90 o 
 -13  -5   6     1200.70     1117.01     82.48 o 
 -12  -5   6     1151.04     1039.02     48.52 o 
 -11  -5   6      748.59      716.86     37.41 o 
 -10  -5   6      497.23      443.33     23.65 o 
  -9  -5   6       24.87        3.18     33.13 o 
  -8  -5   6       92.46       93.37     11.36 o 
  -7  -5   6     2657.23     2742.83     63.57 o 
  -6  -5   6       14.28        0.45     14.01 o 
  -5  -5   6      550.50      511.50     15.35 o 
  -4  -5   6     2231.86     2160.38     57.74 o 
  -3  -5   6       12.42        6.31      5.91 o 
  -2  -5   6      139.75      133.87     11.18 o 
  -1  -5   6     8215.13     7943.23    152.92 o 
   0  -5   6     1671.27     1685.75     32.29 o 
   1  -5   6     2203.33     1983.66     47.33 o 
   2  -5   6     1177.18     1031.20     26.08 o 
   3  -5   6      159.43      172.89     14.20 o 
   4  -5   6      787.99      869.89     37.86 o 
   5  -5   6     6576.94     6158.44    204.46 o 
   6  -5   6     1770.41     1889.84     43.00 o 
   7  -5   6     2909.46     3072.44    195.94 o 
   8  -5   6      357.46      390.29     22.29 o 
   9  -5   6       71.08       44.92     22.72 o 
  10  -5   6      224.58      234.29     32.18 o 
  11  -5   6     1628.97     1863.53    143.88 o 
  12  -5   6     1354.07     1433.72     92.76 o 
  13  -5   6     1358.95     1232.42     98.44 o 
  14  -5   6        3.27       26.50     41.65 o 
  15  -5   6        0.02       18.93     62.47 o 
 -14  -4   6        1.89       35.90     34.12 o 
 -13  -4   6      661.06      599.73     46.79 o 
 -12  -4   6     2614.89     2587.34    108.94 o 
 -11  -4   6      840.72      864.86     40.16 o 
 -10  -4   6     4888.98     5201.69    248.00 o 
  -9  -4   6      462.42      431.51     53.95 o 
  -8  -4   6        8.76       14.92     10.86 o 
  -7  -4   6     1325.98     1390.70     36.84 o 
  -6  -4   6     5719.11     5676.59    112.01 o 
  -5  -4   6      581.44      541.24     17.04 o 
  -4  -4   6    15226.19    15981.43    295.61 o 
  -3  -4   6      958.62      919.23     25.43 o 
  -2  -4   6      807.82      920.48     21.82 o 
  -1  -4   6     1103.70     1091.82     25.43 o 
   0  -4   6     3468.47     3152.72    116.43 o 
   1  -4   6     3507.12     3474.27     73.48 o 
   2  -4   6     5041.09     4746.24     95.01 o 
   3  -4   6      456.96      428.28     16.69 o 
   4  -4   6      301.57      403.55     15.01 o 
   5  -4   6      696.47      717.57     19.10 o 
   6  -4   6     2248.38     2388.80     52.56 o 
   7  -4   6      740.80      675.50     22.72 o 
   8  -4   6     8800.36     9642.37    219.84 o 
   9  -4   6      571.66      552.36     40.70 o 
  10  -4   6      380.39      363.62     35.02 o 
  11  -4   6      727.80      771.77     59.63 o 
  12  -4   6      914.39      974.38     44.91 o 
  13  -4   6      798.40      806.33     47.74 o 
  14  -4   6     1308.58     1404.69    104.12 o 
  15  -4   6        3.24      -39.76     39.76 o 
 -14  -3   6        7.70      -23.24     40.47 o 
 -13  -3   6      168.16      133.29     34.12 o 
 -12  -3   6      228.76      235.95     30.70 o 
 -11  -3   6     2721.01     2741.78     87.61 o 
 -10  -3   6     1351.76     1359.49     73.83 o 
  -9  -3   6     6920.31     7016.17    166.54 o 
  -8  -3   6      491.23      514.86     37.86 o 
  -7  -3   6        5.73        5.21     13.25 o 
  -6  -3   6      652.86      612.19     19.29 o 
  -5  -3   6     1252.04     1186.99     51.11 o 
  -4  -3   6     5082.24     5275.23     92.33 o 
  -3  -3   6    22232.19    21802.92    365.43 o 
  -2  -3   6      269.83      234.60     48.27 o 
  -1  -3   6       12.55       -1.16     15.14 o 
   0  -3   6    10226.40    10535.42    271.66 o 
   1  -3   6      407.31      413.64     17.16 o 
   2  -3   6     1188.40     1218.45     37.86 o 
   3  -3   6    15908.26    15752.17    261.54 o 
   4  -3   6      601.68      655.58     41.65 o 
   5  -3   6      492.05      508.17     40.70 o 
   6  -3   6     2457.63     2442.07     96.55 o 
   7  -3   6     3144.06     3295.12     72.46 o 
   8  -3   6     2419.15     2829.40    147.66 o 
   9  -3   6    13181.24    14590.34    716.55 o 
  10  -3   6      621.56      694.28     28.20 o 
  11  -3   6       21.16       26.83     17.04 o 
  12  -3   6      888.46      899.27     40.89 o 
  13  -3   6      107.27      116.72     22.17 o 
  14  -3   6      154.10      139.19     43.54 o 
  15  -3   6     2929.61     3201.26    223.39 o 
 -14  -2   6     2606.01     2677.92    162.15 o 
 -13  -2   6      261.92      238.94     68.15 o 
 -12  -2   6      216.51      245.68     30.70 o 
 -11  -2   6     1266.45     1417.43     55.25 o 
 -10  -2   6      406.22      364.67     22.76 o 
  -9  -2   6     1205.61     1075.43     37.41 o 
  -8  -2   6     5607.00     5709.29    152.40 o 
  -7  -2   6     1305.64     1281.66     42.60 o 
  -6  -2   6      229.18      216.80     14.20 o 
  -5  -2   6     2876.57     3123.25     74.78 o 
  -4  -2   6      156.05      261.12     22.72 o 
  -3  -2   6     1653.01     1789.87     33.59 o 
  -2  -2   6    22794.24    22100.16    429.74 o 
  -1  -2   6     5704.10     6087.09    137.62 o 
   0  -2   6     3539.17     3362.71     68.93 o 
   1  -2   6     9812.10     9583.95    217.88 o 
   2  -2   6     3047.32     3121.42     62.75 o 
   3  -2   6       13.30        7.57      8.03 o 
   4  -2   6    19915.37    19850.43    339.21 o 
   5  -2   6      149.77      270.94     21.77 o 
   6  -2   6     2237.91     2324.21     51.13 o 
   7  -2   6     1435.81     1363.35     32.75 o 
   8  -2   6      188.57      201.93     14.01 o 
   9  -2   6      122.90      148.47     14.20 o 
  10  -2   6     1395.15     1631.64     46.17 o 
  11  -2   6     1179.89     1410.75     42.77 o 
  12  -2   6      331.70      307.63     20.08 o 
  13  -2   6       80.21       70.51     15.01 o 
  14  -2   6       49.40       40.10     21.82 o 
  15  -2   6      102.33       80.81     51.11 o 
  16  -2   6     1837.27     1848.42    159.97 o 
 -14  -1   6       21.89        7.01     61.53 o 
 -13  -1   6     1546.08     1689.96    114.60 o 
 -12  -1   6      520.98      561.93     40.95 o 
 -11  -1   6     1537.33     1497.82     62.87 o 
 -10  -1   6      756.58      788.19     28.40 o 
  -9  -1   6       52.16       51.23     15.14 o 
  -8  -1   6        6.10        1.08      5.48 o 
  -7  -1   6     7362.66     7422.80    155.86 o 
  -6  -1   6     1507.97     1577.97     93.71 o 
  -5  -1   6     3104.58     3013.44     62.34 o 
  -4  -1   6     2267.17     2402.02     47.95 o 
  -3  -1   6      188.51      267.56     48.27 o 
  -2  -1   6      354.37      317.22     20.82 o 
  -1  -1   6    19213.18    19003.82    347.85 o 
   0  -1   6    10062.94     9748.14    217.68 o 
   1  -1   6     5381.18     5182.73    102.84 o 
   2  -1   6      738.45      646.64     20.46 o 
   3  -1   6      437.10      425.21     15.35 o 
   4  -1   6      731.11      645.98     18.03 o 
   5  -1   6     2624.17     2206.37     40.89 o 
   6  -1   6      359.38      387.50     15.35 o 
   7  -1   6     2310.02     2130.35     46.79 o 
   8  -1   6      983.68      955.29     23.98 o 
   9  -1   6       52.49       53.72     29.34 o 
  10  -1   6       18.82       33.32     11.36 o 
  11  -1   6     1660.61     1786.99     52.76 o 
  12  -1   6     1075.26     1159.87     42.02 o 
  13  -1   6     1091.33     1213.70     53.95 o 
  14  -1   6      215.06      233.65     24.52 o 
  15  -1   6       21.65       60.49     26.67 o 
  16  -1   6      241.53      191.48     38.13 o 
 -14   0   6        0.08       81.40     66.26 o 
 -13   0   6       68.39       58.02     51.11 o 
 -12   0   6     1182.84     1259.24     70.05 o 
 -11   0   6      154.89      157.95     13.55 o 
 -10   0   6     1791.70     1947.16     50.08 o 
  -9   0   6      332.32      340.18     35.97 o 
  -8   0   6      153.57      135.54     27.45 o 
  -7   0   6     2319.06     2392.06     56.84 o 
  -6   0   6     6311.25     6484.17    136.62 o 
  -5   0   6     5421.41     5665.14    109.83 o 
  -4   0   6     4936.16     4974.52     97.81 o 
  -3   0   6      593.52      614.84     20.82 o 
  -2   0   6       37.22       57.10      9.74 o 
  -1   0   6     3172.48     3017.72     58.90 o 
   0   0   6     6894.93     6709.03    195.94 o 
   1   0   6      966.49      901.35     24.35 o 
   2   0   6    13346.23    12836.97    244.23 o 
   3   0   6      159.81      181.51     11.36 o 
   4   0   6      351.12      387.76     36.92 o 
   5   0   6     1452.92     1381.04     26.77 o 
   6   0   6     4690.19     4672.07    201.62 o 
   7   0   6     1465.65     1323.41     30.70 o 
   8   0   6     5569.90     5802.00    117.78 o 
   9   0   6       31.46       42.90     13.25 o 
  10   0   6     1586.42     1631.36     43.37 o 
  11   0   6     1382.45     1557.24     68.15 o 
  12   0   6     1621.63     1810.90     54.10 o 
  13   0   6       99.83       95.76     17.25 o 
  14   0   6     2914.12     3124.21    160.92 o 
  15   0   6       37.14       20.64     19.95 o 
  16   0   6       55.11       48.96     28.02 o 
 -14   1   6       31.38       37.86     60.58 o 
 -13   1   6      138.85      154.32     36.39 o 
 -12   1   6      577.25      615.16     33.96 o 
 -11   1   6      535.93      563.29     26.50 o 
 -10   1   6        2.17        3.34      9.97 o 
  -9   1   6     1490.34     1552.10     52.06 o 
  -8   1   6       41.73       40.78     21.77 o 
  -7   1   6      117.45      122.90     26.50 o 
  -6   1   6      523.77      503.94     43.54 o 
  -5   1   6      577.32      480.94     26.50 o 
  -4   1   6     2167.55     2157.05     70.99 o 
  -3   1   6    13294.80    13175.84    397.55 o 
  -2   1   6     1307.53     1339.70     35.26 o 
  -1   1   6      550.94      547.17     18.74 o 
   0   1   6     3031.35     3049.23     77.62 o 
   1   1   6     2431.61     2335.94     49.65 o 
   2   1   6      242.03      289.00     14.01 o 
   3   1   6     9533.08     8856.89    165.20 o 
   4   1   6      501.83      539.57     16.09 o 
   5   1   6     2812.05     2824.47     56.79 o 
   6   1   6     8907.64     8986.57    152.71 o 
   7   1   6      320.18      302.06     15.14 o 
   8   1   6      763.39      792.07     44.49 o 
   9   1   6     4919.02     5139.44    168.49 o 
  10   1   6      252.93      275.87     15.35 o 
  11   1   6      244.11      228.80     15.35 o 
  12   1   6     1444.39     1505.84     43.37 o 
  13   1   6      193.99      231.99     21.29 o 
  14   1   6        2.23        3.37     17.74 o 
  15   1   6     2871.42     3007.10    108.21 o 
  16   1   6       11.21       24.48     26.94 o 
  17   1   6      140.71      143.94     41.67 o 
 -13   2   6      197.78       94.66     71.94 o 
 -12   2   6      600.37      523.79     42.60 o 
 -11   2   6      386.36      436.96     26.77 o 
 -10   2   6      120.34      124.11     25.56 o 
  -9   2   6       50.94       38.58     14.20 o 
  -8   2   6     6868.90     7057.60    174.23 o 
  -7   2   6     3399.52     3360.37    124.95 o 
  -6   2   6      425.04      433.62     24.87 o 
  -5   2   6     2204.63     2123.06     63.42 o 
  -4   2   6       57.33       70.89     17.04 o 
  -3   2   6      556.51      569.29     21.71 o 
  -2   2   6     7855.93     7426.70    151.82 o 
  -1   2   6       67.42       49.09     13.25 o 
   0   2   6     2030.23     1754.25     44.06 o 
   1   2   6     1495.25     1275.08     35.48 o 
   2   2   6       68.21      101.75     10.46 o 
   3   2   6      859.16      860.70     23.40 o 
   4   2   6    11162.79    10783.26    186.62 o 
   5   2   6      374.51      312.20     14.01 o 
   6   2   6     7173.00     7481.19    209.19 o 
   7   2   6     1455.89     1455.88     35.00 o 
   8   2   6      122.33       92.13     17.04 o 
   9   2   6       36.27       30.92      9.97 o 
  10   2   6     3013.19     3162.32     72.72 o 
  11   2   6     6011.79     6338.82    214.87 o 
  12   2   6      216.13      241.30     16.69 o 
  13   2   6     1221.88     1167.49     68.15 o 
  14   2   6      371.77      270.76     25.01 o 
  15   2   6       65.65       50.92     19.38 o 
  16   2   6     1473.03     1325.86     70.52 o 
  17   2   6      314.62      210.22     36.39 o 
 -13   3   6     1299.39     1253.24    134.41 o 
 -12   3   6     1044.55     1020.33    136.30 o 
 -11   3   6      807.09      839.18     42.60 o 
 -10   3   6     1705.53     1739.20     51.52 o 
  -9   3   6       39.23       57.28     18.93 o 
  -8   3   6       61.55       38.65     15.40 o 
  -7   3   6    10192.53    10534.53    259.07 o 
  -6   3   6       10.74       -7.95     15.75 o 
  -5   3   6     2494.98     2543.42    109.80 o 
  -4   3   6     4265.89     4220.91     88.41 o 
  -3   3   6     1002.67     1076.63     60.58 o 
  -2   3   6      109.37       95.90     12.25 o 
  -1   3   6    12481.85    12881.84    240.05 o 
   0   3   6    12621.58    13101.66    276.98 o 
   1   3   6     1947.60     1772.74     70.99 o 
   2   3   6      604.08      566.68     18.93 o 
   3   3   6       27.21        5.68      8.03 o 
   4   3   6       95.14      138.69     13.25 o 
   5   3   6    25671.98    25997.62    434.95 o 
   6   3   6     8535.41     9623.41    194.99 o 
   7   3   6     7239.44     7231.84    134.83 o 
   8   3   6      611.18      590.40     20.46 o 
   9   3   6       28.70       40.39     11.83 o 
  10   3   6     1154.75     1068.57     35.97 o 
  11   3   6     3841.31     4000.13     94.37 o 
  12   3   6     1855.61     1848.86     54.92 o 
  13   3   6     5907.80     6222.51    166.56 o 
  14   3   6      320.65      332.95     26.37 o 
  15   3   6       20.86       22.21     16.79 o 
  16   3   6      132.92      129.75     31.24 o 
  17   3   6     1190.69     1211.61    184.58 o 
 -13   4   6       44.56      -20.82     64.37 o 
 -12   4   6     1086.31     1043.56     69.11 o 
 -11   4   6      420.06      388.71     35.72 o 
 -10   4   6     2295.65     2400.51     81.78 o 
  -9   4   6      379.48      356.73     32.18 o 
  -8   4   6        5.73       -1.89     10.16 o 
  -7   4   6     1921.28     1950.26     52.06 o 
  -6   4   6     6440.93     6595.33    140.48 o 
  -5   4   6       19.42       -4.79     10.86 o 
  -4   4   6    11783.65    11873.19    216.83 o 
  -3   4   6        7.56       -3.16      9.97 o 
  -2   4   6     1952.04     2124.38     53.54 o 
  -1   4   6       30.37        4.06      9.09 o 
   0   4   6     1052.71      810.71     22.64 o 
   1   4   6     1611.23     1466.38     66.26 o 
   2   4   6     5984.75     5585.00    108.95 o 
   3   4   6      423.84      537.41     35.97 o 
   4   4   6      776.10      907.27     30.01 o 
   5   4   6     4760.18     4660.66     89.57 o 
   6   4   6     3969.42     3830.80     81.40 o 
   7   4   6     4190.98     4271.87     99.39 o 
   8   4   6     8427.43     8558.23    161.45 o 
   9   4   6       99.77       92.06     13.63 o 
  10   4   6        7.51        5.68     10.71 o 
  11   4   6     1566.44     1652.84     46.85 o 
  12   4   6     3756.81     3842.97    118.32 o 
  13   4   6     2526.33     2427.33     79.51 o 
  14   4   6     4644.52     4868.11    131.73 o 
  15   4   6       67.68       63.35     38.81 o 
  16   4   6       20.78       53.01     29.22 o 
  17   4   6      180.30      225.49     70.99 o 
 -12   5   6      476.65      448.77     49.19 o 
 -11   5   6      472.45      467.93     45.43 o 
 -10   5   6     1398.92     1303.47     67.24 o 
  -9   5   6     4072.65     4362.73    111.28 o 
  -8   5   6      684.89      694.30     22.17 o 
  -7   5   6      129.91      110.53     10.64 o 
  -6   5   6      183.91      176.38     32.18 o 
  -5   5   6     1139.72     1155.93     68.15 o 
  -4   5   6      815.67      865.90     46.38 o 
  -3   5   6    11943.99    12224.05    226.83 o 
  -2   5   6      523.14      542.84     21.19 o 
  -1   5   6        0.47      -20.82     20.82 o 
   0   5   6     3512.17     3833.48    116.43 o 
   1   5   6     1918.54     1894.25     83.30 o 
   2   5   6       40.47       12.78      8.52 o 
   3   5   6     4120.22     3789.02     85.80 o 
   4   5   6      390.99      358.75     19.88 o 
   5   5   6      188.12      186.40     17.77 o 
   6   5   6    10913.09    11568.79    263.65 o 
   7   5   6     1230.63     1189.69     53.95 o 
   8   5   6     1099.36     1111.36     31.27 o 
   9   5   6     8989.35     9257.77    191.81 o 
  10   5   6     1396.68     1379.04     40.09 o 
  11   5   6      942.48      940.37     31.38 o 
  12   5   6      186.33      185.49     34.08 o 
  13   5   6      242.88      199.76     21.77 o 
  14   5   6      388.57      387.10     26.08 o 
  15   5   6     1509.97     1483.89     76.26 o 
  16   5   6      588.19      630.46     60.59 o 
  17   5   6      417.90      357.80     71.94 o 
 -12   6   6      339.76      321.83     51.11 o 
 -11   6   6     1034.23      917.11    183.63 o 
 -10   6   6      293.45      290.69     93.71 o 
  -9   6   6        5.69       19.74     42.60 o 
  -8   6   6     3867.77     4050.91    148.09 o 
  -7   6   6     1926.37     1940.59     49.30 o 
  -6   6   6      318.16      328.65     19.21 o 
  -5   6   6      239.77      242.59     16.05 o 
  -4   6   6     1595.51     1534.69     53.01 o 
  -3   6   6        4.39        9.09     22.72 o 
  -2   6   6     8848.55     9327.02    281.13 o 
  -1   6   6     1388.82     1378.26     35.45 o 
   0   6   6     3141.19     3227.48     79.84 o 
   1   6   6      980.79      951.33     29.92 o 
   2   6   6     2339.74     2227.43     48.27 o 
   3   6   6       86.75      114.00     23.66 o 
   4   6   6     5052.18     4787.99    116.62 o 
   5   6   6     1611.07     1581.91     46.34 o 
   6   6   6     3924.59     3895.00    100.49 o 
   7   6   6     1636.20     1575.81     42.60 o 
   8   6   6       19.46      -16.09     16.09 o 
   9   6   6      156.35      164.23     18.02 o 
  10   6   6     3049.77     3181.12    192.15 o 
  11   6   6     1493.03     1410.02     76.67 o 
  12   6   6      156.68      135.10     21.19 o 
  13   6   6     1440.91     1356.08     58.34 o 
  14   6   6      320.42      333.19     37.86 o 
  15   6   6        9.56        3.79     34.08 o 
  16   6   6     1755.24     2016.17    183.63 o 
  17   6   6      540.75      454.35    106.01 o 
 -11   7   6      705.42      724.87     62.34 o 
 -10   7   6      693.52      650.55     54.47 o 
  -9   7   6       38.94       60.82     31.38 o 
  -8   7   6      695.26      702.69    100.34 o 
  -7   7   6     1989.63     1997.38     79.99 o 
  -6   7   6      656.33      632.51     46.38 o 
  -5   7   6     3440.38     3499.26     86.33 o 
  -4   7   6      922.13      919.36     30.70 o 
  -3   7   6      506.60      521.23     21.71 o 
  -2   7   6       89.21      116.77     17.98 o 
  -1   7   6     2848.25     2868.31     70.05 o 
   0   7   6      969.60      931.23     51.11 o 
   1   7   6     2753.25     2784.21    122.11 o 
   2   7   6      476.30      480.43     44.49 o 
   3   7   6     1428.87     1541.56     39.47 o 
   4   7   6     1507.27     1599.40     69.10 o 
   5   7   6     7092.38     7077.02    181.33 o 
   6   7   6     4393.62     4435.24    108.69 o 
   7   7   6     5710.08     5725.04    151.35 o 
   8   7   6      175.23      142.67     53.95 o 
   9   7   6       82.32       49.81     15.54 o 
  10   7   6      113.92       89.44     37.86 o 
  11   7   6      566.77      593.80     54.90 o 
  12   7   6      143.64      137.35     22.64 o 
  13   7   6     2830.81     2971.97     98.62 o 
  14   7   6      236.85      184.80     27.09 o 
  15   7   6       55.88       13.25     35.97 o 
  16   7   6       67.07      -77.62     77.62 o 
  17   7   6     1016.64      846.22    126.84 o 
 -10   8   6      257.41      222.13     46.38 o 
  -9   8   6        9.00        9.99     36.92 o 
  -8   8   6        5.37       32.80     22.64 o 
  -7   8   6      782.33      813.96     52.14 o 
  -6   8   6      891.91      893.16     50.76 o 
  -5   8   6      459.64      450.09     17.09 o 
  -4   8   6     2517.85     2755.74     69.81 o 
  -3   8   6      169.79      197.56     15.06 o 
  -2   8   6       50.18       53.66     10.86 o 
  -1   8   6      189.73      129.79     17.04 o 
   0   8   6      485.67      409.93     18.79 o 
   1   8   6     3855.02     4034.39     96.21 o 
   2   8   6     9532.05     9491.91    223.57 o 
   3   8   6      978.96      906.33     43.54 o 
   4   8   6      185.53      152.21     14.54 o 
   5   8   6     1270.65     1254.27     43.54 o 
   6   8   6     2234.95     2148.44     60.95 o 
   7   8   6     2584.59     2444.05     75.40 o 
   8   8   6     7450.95     7692.99    203.84 o 
   9   8   6       16.66       18.79     16.05 o 
  10   8   6        6.43       -6.31     21.77 o 
  11   8   6     1069.33     1051.47     40.67 o 
  12   8   6     1049.25     1003.78     65.31 o 
  13   8   6      107.04      138.20     32.18 o 
  14   8   6     2246.53     2097.72     97.98 o 
  15   8   6        1.93       53.01     54.90 o 
  16   8   6       22.20       -3.79     66.26 o 
 -10   9   6      394.61      393.17     54.96 o 
  -9   9   6      738.79      689.12     58.83 o 
  -8   9   6        0.11        7.13     31.44 o 
  -7   9   6       45.55        0.41     24.09 o 
  -6   9   6     2732.48     2879.49    125.89 o 
  -5   9   6      317.12      354.46     32.20 o 
  -4   9   6      624.67      587.60     26.50 o 
  -3   9   6     4703.38     5109.36    217.71 o 
  -2   9   6      594.41      521.72     23.17 o 
  -1   9   6     1312.16     1361.54     63.42 o 
   0   9   6      631.41      691.87     28.66 o 
   1   9   6      124.97      112.50     16.06 o 
   2   9   6      296.02      295.33     22.64 o 
   3   9   6     6595.66     6982.16    192.92 o 
   4   9   6       18.52       12.12     34.08 o 
   5   9   6      809.46      851.30     30.44 o 
   6   9   6     1459.37     1374.96     54.07 o 
   7   9   6      114.96      102.27     19.95 o 
   8   9   6        3.52       -4.86     19.55 o 
   9   9   6     3085.55     3299.30    151.45 o 
  10   9   6      505.13      466.66     32.18 o 
  11   9   6      357.75      324.48     41.65 o 
  12   9   6      628.88      566.04     41.65 o 
  13   9   6       12.83       -5.68     26.50 o 
  14   9   6        1.67       27.08     28.57 o 
  15   9   6     2058.34     2141.12    177.95 o 
  16   9   6      674.69      690.99    109.80 o 
  -9  10   6        1.40       -6.12     39.21 o 
  -8  10   6     1261.47     1352.03     92.76 o 
  -7  10   6       76.26       69.24     31.17 o 
  -6  10   6      160.89      187.78     29.09 o 
  -5  10   6     1746.52     1779.53     73.30 o 
  -4  10   6      544.31      460.08     33.13 o 
  -3  10   6       11.31       18.93     11.67 o 
  -2  10   6     3048.86     3120.08     93.03 o 
  -1  10   6      252.88      224.58     25.56 o 
   0  10   6      539.40      585.22     25.51 o 
   1  10   6     5067.03     5111.83    136.23 o 
   2  10   6     2429.50     2384.50     69.59 o 
   3  10   6      170.82      157.14     23.66 o 
   4  10   6     4105.71     4217.71    109.45 o 
   5  10   6      903.62      963.17     30.10 o 
   6  10   6     2012.18     1960.82     79.51 o 
   7  10   6      843.65      823.59     81.40 o 
   8  10   6      394.29      347.40     30.01 o 
   9  10   6      309.10      299.29     25.03 o 
  10  10   6     3237.81     3188.66     99.29 o 
  11  10   6      837.76      757.25     49.22 o 
  12  10   6      244.99      276.40     35.97 o 
  13  10   6       31.98       18.93     28.40 o 
  14  10   6      225.05      184.77     37.25 o 
  15  10   6        0.63       -9.47     70.05 o 
  16  10   6     1776.93     1732.20    183.63 o 
  -8  11   6        0.26       28.16     38.96 o 
  -7  11   6     1626.08     1582.80     91.83 o 
  -6  11   6      571.99      535.28     50.17 o 
  -5  11   6     2966.78     3002.92    118.55 o 
  -4  11   6      294.97      355.80     76.67 o 
  -3  11   6       94.97       94.82     13.15 o 
  -2  11   6      156.32      142.38     15.75 o 
  -1  11   6     1724.67     1866.27     88.03 o 
   0  11   6     1710.70     1650.31     68.15 o 
   1  11   6     2230.66     2260.41     78.68 o 
   2  11   6      183.03      177.43     17.77 o 
   3  11   6      374.60      296.10     29.34 o 
   4  11   6      209.23      193.06     19.88 o 
   5  11   6     1450.93     1414.35     50.38 o 
   6  11   6     2363.43     2457.46     74.07 o 
   7  11   6     9048.83     9414.31    264.82 o 
   8  11   6       57.39       45.86     19.95 o 
   9  11   6        1.92      -25.22     25.22 o 
  10  11   6      860.49      831.08     49.22 o 
  11  11   6     1459.99     1410.37     68.15 o 
  12  11   6       92.47       68.15     34.08 o 
  13  11   6     1532.77     1756.81     98.44 o 
  14  11   6       48.89       88.54     42.16 o 
  15  11   6       13.12       15.14     64.37 o 
  -7  12   6      300.56      260.57     39.07 o 
  -6  12   6      695.48      561.71     58.69 o 
  -5  12   6      314.97      354.35     59.63 o 
  -4  12   6     3285.70     3259.53    137.81 o 
  -3  12   6       57.07       72.89     31.24 o 
  -2  12   6      224.26      192.29     35.02 o 
  -1  12   6      277.11      268.25     27.45 o 
   0  12   6     1089.50     1055.87     98.44 o 
   1  12   6     3238.57     3158.70    176.06 o 
   2  12   6     5741.08     5739.71    220.22 o 
   3  12   6       42.58       58.14     16.55 o 
   4  12   6      111.53      119.00     30.29 o 
   5  12   6      409.40      417.15     47.33 o 
   6  12   6     1035.32      988.86     38.20 o 
   7  12   6     1073.50     1045.06     60.58 o 
   8  12   6     4516.94     4783.31    188.18 o 
   9  12   6      119.60       81.40     34.08 o 
  10  12   6       10.76       28.40     28.40 o 
  11  12   6      263.69      210.14     34.08 o 
  12  12   6      403.14      365.37     51.11 o 
  13  12   6       42.95       40.53     26.08 o 
  14  12   6     1202.75     1192.67    133.46 o 
  -5  13   6      172.78      145.68     42.12 o 
  -4  13   6      335.26      355.05     98.44 o 
  -3  13   6     2619.64     2754.20    150.98 o 
  -2  13   6      134.07      140.21     37.80 o 
  -1  13   6      168.21      166.09     17.74 o 
   0  13   6      223.86      254.51     21.71 o 
   1  13   6      132.31       99.52     46.38 o 
   2  13   6      309.58      330.05     26.52 o 
   3  13   6     3356.18     3489.23    117.54 o 
   4  13   6       22.02       -6.71     14.52 o 
   5  13   6      442.60      423.23     29.34 o 
   6  13   6      141.15      169.47     19.48 o 
   7  13   6      251.58      226.52     23.46 o 
   8  13   6      359.34      314.62     31.27 o 
   9  13   6     2803.26     3000.59    136.30 o 
  10  13   6      490.50      382.41     41.65 o 
  11  13   6      593.14      505.46     54.90 o 
  12  13   6      115.13      117.37     43.54 o 
  13  13   6      106.17      227.17     81.40 o 
  14  13   6      122.68       75.72     75.72 o 
  -4  14   6      101.20      107.28     39.10 o 
  -3  14   6        0.47      -35.85     35.85 o 
  -2  14   6     2655.82     2867.26    199.72 o 
  -1  14   6        9.71       22.16     23.53 o 
   0  14   6      877.90      777.18     68.15 o 
   1  14   6       96.65       88.82     17.74 o 
   2  14   6       87.91       63.31     43.54 o 
   3  14   6       80.84       53.01     20.99 o 
   4  14   6     2310.91     2477.21    154.29 o 
   5  14   6      279.80      300.36     28.02 o 
   6  14   6      564.02      534.99     50.17 o 
   7  14   6       70.09       93.20     22.72 o 
   8  14   6        2.70        3.09     18.02 o 
   9  14   6       26.84       46.13     25.33 o 
  10  14   6      958.69     1022.28     83.30 o 
  11  14   6       69.50      106.01     41.65 o 
  12  14   6      976.84      730.74     68.15 o 
  13  14   6        6.39       24.61     60.58 o 
  -2  15   6      208.83      236.64    104.12 o 
  -1  15   6      827.13      641.77    106.01 o 
   0  15   6       63.16      153.34     66.26 o 
   1  15   6     1748.30     1812.85     80.48 o 
   2  15   6       14.80       21.54     19.10 o 
   3  15   6       93.15       83.43     21.83 o 
   4  15   6      663.23      637.66     41.58 o 
   5  15   6     1831.09     1833.96     76.38 o 
   6  15   6      335.97      349.44     36.06 o 
   7  15   6     1295.03     1402.18    132.52 o 
   8  15   6        3.51       13.25     49.22 o 
   9  15   6       38.30      162.81     94.66 o 
  10  15   6      173.15      162.81     77.62 o 
  11  15   6      969.04      937.09    130.63 o 
   0  16   6      231.69      408.91    119.27 o 
   1  16   6      121.38       11.36     73.83 o 
   2  16   6      501.92      560.36     62.47 o 
   3  16   6        1.24       49.22     45.43 o 
   4  16   6      118.86       99.00     43.43 o 
   6  16   6      610.66      660.70    111.69 o 
   7  16   6      147.47      204.46     71.94 o 
   8  16   6      741.49      762.93    113.59 o 
   9  16   6      178.30      126.84     68.15 o 
  -5 -16   7      511.02      336.98     53.01 o 
  -4 -16   7       12.16        9.47     37.86 o 
  -3 -16   7       25.90       96.55     43.54 o 
  -2 -16   7     1923.65     1732.20    141.98 o 
  -1 -16   7      314.78      194.99     64.37 o 
   0 -16   7      336.42      469.49    117.37 o 
   1 -16   7      281.94      244.21    104.12 o 
  -7 -15   7      829.76      653.13    106.01 o 
  -6 -15   7      188.00      177.95     70.05 o 
  -5 -15   7      601.52      643.66     66.26 o 
  -4 -15   7      148.06      132.52     35.97 o 
  -3 -15   7        4.66       15.14     39.76 o 
  -2 -15   7       34.30       30.29     32.18 o 
  -1 -15   7     1660.27     1720.85    115.48 o 
   0 -15   7      517.86      397.55     56.79 o 
   1 -15   7     1097.52     1029.86     68.15 o 
   2 -15   7      339.00      386.20     49.22 o 
   3 -15   7        6.13      -26.50     26.50 o 
   4 -15   7      345.08      266.93     51.11 o 
  -9 -14   7      313.78      215.82    106.01 o 
  -8 -14   7        0.31       35.97     54.90 o 
  -7 -14   7      226.19      230.96     64.37 o 
  -6 -14   7     1233.99     1217.28    100.34 o 
  -5 -14   7      991.27     1149.12     73.83 o 
  -4 -14   7     1848.42     1912.05    126.84 o 
  -3 -14   7        7.30      -32.18     32.18 o 
  -2 -14   7       79.60       53.01     35.97 o 
  -1 -14   7      389.16      403.23     34.08 o 
   0 -14   7      832.88      819.72     49.22 o 
   1 -14   7      310.31      276.40     32.18 o 
   2 -14   7     2093.88     2146.80    111.69 o 
   3 -14   7      205.77      194.99     35.97 o 
   4 -14   7      198.16      160.92     47.33 o 
   5 -14   7      101.84       43.54     39.76 o 
   6 -14   7      818.85      870.83     83.30 o 
 -10 -13   7      460.15      410.81    104.12 o 
  -9 -13   7     1408.96     1395.23    138.20 o 
  -8 -13   7        1.59       54.90     56.79 o 
  -7 -13   7       60.87       -3.79     28.40 o 
  -6 -13   7      788.54      745.89     56.79 o 
  -5 -13   7      163.33      121.16     32.18 o 
  -4 -13   7      354.36      261.25     35.97 o 
  -3 -13   7     2568.11     2695.80     98.44 o 
  -2 -13   7       21.54       34.08     13.25 o 
  -1 -13   7       18.61       15.14     17.04 o 
   0 -13   7      241.45      210.14     26.50 o 
   1 -13   7     1029.51     1027.96     53.01 o 
   2 -13   7      221.81      183.63     30.29 o 
   3 -13   7     2717.16     2760.17    132.52 o 
   4 -13   7        0.52       26.50     22.72 o 
   5 -13   7      496.74      450.56     47.33 o 
   6 -13   7      406.35      314.26     37.86 o 
   7 -13   7      211.58      155.24     45.43 o 
 -11 -12   7      197.88      147.66     68.15 o 
 -10 -12   7      305.66      336.98     77.62 o 
  -9 -12   7      193.03      212.03     77.62 o 
  -8 -12   7     3127.24     3070.64    196.88 o 
  -7 -12   7      163.33      166.59     28.40 o 
  -6 -12   7       48.39       41.65     18.93 o 
  -5 -12   7     1403.10     1470.95     88.98 o 
  -4 -12   7       27.65       34.08     26.50 o 
  -3 -12   7      103.71       60.58     28.40 o 
  -2 -12   7      977.60     1035.54     51.11 o 
  -1 -12   7       35.92       39.76     15.14 o 
   0 -12   7      428.41      425.95     15.14 o 
   1 -12   7      677.60      637.98     24.61 o 
   2 -12   7      102.82       98.44     11.36 o 
   3 -12   7       20.68       -1.89      9.47 o 
   4 -12   7     1230.63     1293.00     56.79 o 
   5 -12   7       38.84       18.93     18.93 o 
   6 -12   7      400.17      433.52     40.92 o 
   7 -12   7      217.49      319.94     56.79 o 
   8 -12   7       92.23      -22.72     45.43 o 
   9 -12   7        1.35      -28.40     43.54 o 
 -12 -11   7      595.48      774.29    109.80 o 
 -11 -11   7      620.64      530.07    124.95 o 
 -10 -11   7      165.49      168.46     43.64 o 
  -9 -11   7       11.13       -3.58     21.64 o 
  -8 -11   7        0.12        1.06     13.70 o 
  -7 -11   7     2881.06     2985.45    124.95 o 
  -6 -11   7     1736.89     1815.50     73.83 o 
  -5 -11   7     1688.55     1660.27     68.15 o 
  -4 -11   7       36.64       70.05     15.14 o 
  -3 -11   7      175.10      174.17     17.04 o 
  -2 -11   7      184.11      164.70     13.25 o 
  -1 -11   7     1224.00     1285.43     47.33 o 
   0 -11   7      494.35      507.36     24.61 o 
   1 -11   7     2723.99     2826.43     81.40 o 
   2 -11   7      536.12      569.83     30.29 o 
   3 -11   7        7.77       -5.68     15.14 o 
   4 -11   7       50.84       56.79     18.93 o 
   5 -11   7      996.06      974.99     37.97 o 
   6 -11   7      189.20      186.21     20.76 o 
   7 -11   7     1599.84     1513.89    212.03 o 
   8 -11   7      112.80       56.79     28.40 o 
   9 -11   7       13.79       34.08     39.76 o 
  10 -11   7      152.16      126.84     62.47 o 
 -12 -10   7     1118.23      978.66     98.44 o 
 -11 -10   7      197.64      231.43     50.66 o 
 -10 -10   7     1282.23     1304.40     76.54 o 
  -9 -10   7       13.81      -15.52     25.20 o 
  -8 -10   7        3.00        6.31     30.29 o 
  -7 -10   7      563.35      606.81     26.30 o 
  -6 -10   7     2609.80     2748.81     88.98 o 
  -5 -10   7     3016.99     3150.15     98.44 o 
  -4 -10   7     4946.49     4973.22    138.20 o 
  -3 -10   7        8.31        9.47     13.25 o 
  -2 -10   7     1597.35     1516.39     45.43 o 
  -1 -10   7        1.30       -5.68      7.57 o 
   0 -10   7     2818.00     2917.30     85.19 o 
   1 -10   7      342.00      333.19     18.93 o 
   2 -10   7     4825.45     4923.29    142.57 o 
   3 -10   7        1.09       -5.84     31.24 o 
   4 -10   7       25.26       -5.84     15.40 o 
   5 -10   7      448.85      470.70     25.85 o 
   6 -10   7     1080.38     1040.82     83.30 o 
   7 -10   7       17.33       26.61     17.67 o 
   8 -10   7     3388.49     3540.13    124.95 o 
   9 -10   7       16.78       -9.47     28.40 o 
  10 -10   7       51.09       64.37     30.29 o 
  11 -10   7      256.75      130.63     53.01 o 
 -13  -9   7       26.69       13.25    102.23 o 
 -12  -9   7      494.59      482.75     55.94 o 
 -11  -9   7      325.07      341.59     51.13 o 
 -10  -9   7      715.47      646.15     41.24 o 
  -9  -9   7     5366.12     5746.84    322.78 o 
  -8  -9   7       82.55       68.11     30.29 o 
  -7  -9   7       11.89       12.31      9.74 o 
  -6  -9   7     2310.69     2208.16     66.21 o 
  -5  -9   7      193.61      217.71     18.93 o 
  -4  -9   7      684.36      611.48     30.29 o 
  -3  -9   7     6348.59     6538.83    221.49 o 
  -2  -9   7      166.18      172.27     18.93 o 
  -1  -9   7       27.48       34.08      9.47 o 
   0  -9   7     3376.55     3400.04     88.98 o 
   1  -9   7      417.31      453.61     35.02 o 
   2  -9   7     2793.89     2815.34     88.11 o 
   3  -9   7     2987.48     2951.69     81.93 o 
   4  -9   7      527.38      516.07     54.90 o 
   5  -9   7      228.72      170.02     19.48 o 
   6  -9   7      299.26      248.46     23.71 o 
   7  -9   7      192.71      202.77     20.14 o 
   8  -9   7       26.97       47.80     18.93 o 
   9  -9   7     4783.46     4986.48    177.95 o 
  10  -9   7      342.11      304.79     41.65 o 
  11  -9   7       41.82       62.47     39.76 o 
  12  -9   7      488.77      448.67     70.05 o 
 -13  -8   7      348.62      225.28     79.51 o 
 -12  -8   7       27.02       49.22     58.69 o 
 -11  -8   7      764.94      726.62     45.51 o 
 -10  -8   7       51.01       35.61     20.92 o 
  -9  -8   7       27.84       41.91     18.56 o 
  -8  -8   7     5465.29     5707.60    181.82 o 
  -7  -8   7       32.07       47.48     11.36 o 
  -6  -8   7      347.18      340.34     35.02 o 
  -5  -8   7     2661.60     2717.91     75.86 o 
  -4  -8   7       13.04      -15.14     15.14 o 
  -3  -8   7      151.78      138.20     15.14 o 
  -2  -8   7     3717.78     3825.02     95.43 o 
  -1  -8   7     1515.93     1575.08     42.65 o 
   0  -8   7     2189.61     2233.44     46.81 o 
   1  -8   7     1121.96     1070.75     32.17 o 
   2  -8   7      104.08      122.82     17.04 o 
   3  -8   7       46.42       41.64     19.88 o 
   4  -8   7     4759.00     4599.79    439.20 o 
   5  -8   7     2473.57     2542.82     69.53 o 
   6  -8   7      551.63      518.16     34.08 o 
   7  -8   7      343.52      353.66     42.60 o 
   8  -8   7      307.81      260.90     37.86 o 
   9  -8   7      118.55      104.61     24.61 o 
  10  -8   7     2660.66     2792.35    113.59 o 
  11  -8   7      702.05      583.08     56.79 o 
  12  -8   7      259.13      257.46     49.22 o 
  13  -8   7      922.95      706.13     88.98 o 
 -13  -7   7     1989.98     1951.81    200.67 o 
 -12  -7   7      714.96      863.26    104.12 o 
 -11  -7   7      424.89      348.56     34.56 o 
 -10  -7   7     1206.20     1188.92     60.59 o 
  -9  -7   7       13.62       10.91     34.08 o 
  -8  -7   7      190.89      181.14     24.61 o 
  -7  -7   7     3480.13     3602.54    143.88 o 
  -6  -7   7      258.96      237.36     28.40 o 
  -5  -7   7      230.69      273.85     53.95 o 
  -4  -7   7     1346.35     1427.84     41.84 o 
  -3  -7   7      111.93      101.47     13.15 o 
  -2  -7   7      263.05      237.15     15.90 o 
  -1  -7   7     9019.31     9104.33    226.13 o 
   0  -7   7     2467.23     2460.98     49.87 o 
   1  -7   7     3998.66     3707.87    106.96 o 
   2  -7   7     2687.17     2582.56     60.06 o 
   3  -7   7        0.15        3.66     16.09 o 
   4  -7   7     2587.89     2619.87     66.89 o 
   5  -7   7     8212.42     8250.08    180.58 o 
   6  -7   7     1535.32     1540.52     44.11 o 
   7  -7   7     2915.09     2915.79     74.88 o 
   8  -7   7     1345.31     1335.05     48.99 o 
   9  -7   7       10.75       11.36     13.15 o 
  10  -7   7       62.66       76.29     38.81 o 
  11  -7   7     1446.87     1452.02     60.58 o 
  12  -7   7      669.05      656.91     75.72 o 
  13  -7   7     1019.11     1007.14     98.44 o 
 -13  -6   7      190.09      160.92     68.15 o 
 -12  -6   7     1022.69     1007.11     68.15 o 
 -11  -6   7      842.08      772.87     44.11 o 
 -10  -6   7     3002.85     3122.67    126.84 o 
  -9  -6   7       63.74       74.63     29.34 o 
  -8  -6   7     1423.14     1327.49     54.75 o 
  -7  -6   7      553.99      508.37     27.26 o 
  -6  -6   7      760.12      749.16     26.52 o 
  -5  -6   7     1054.67     1072.25     30.93 o 
  -4  -6   7     3106.16     3081.46     67.51 o 
  -3  -6   7       37.85       17.71      9.97 o 
  -2  -6   7      187.28      182.34     35.97 o 
  -1  -6   7      881.71      858.57     39.76 o 
   0  -6   7     3960.45     3959.30     73.85 o 
   1  -6   7     1083.36     1036.76     43.54 o 
   2  -6   7     4145.06     4068.48     88.35 o 
   3  -6   7       44.09       23.66      9.37 o 
   4  -6   7      116.34       91.20     11.83 o 
   5  -6   7     3469.68     3537.19     81.37 o 
   6  -6   7      858.12      805.86     27.65 o 
   7  -6   7      679.15      655.51     26.84 o 
   8  -6   7     4215.07     4511.11    123.64 o 
   9  -6   7       40.03       41.88     16.09 o 
  10  -6   7      187.89      196.01     19.48 o 
  11  -6   7      196.07      190.42     25.56 o 
  12  -6   7      144.91      119.27     41.65 o 
  13  -6   7      666.96      658.81     71.94 o 
  14  -6   7      127.01      255.57     71.94 o 
 -14  -5   7      323.12      301.01     62.47 o 
 -13  -5   7        0.56      -13.25     49.22 o 
 -12  -5   7      298.76      302.45     32.13 o 
 -11  -5   7      346.90      319.42     26.61 o 
 -10  -5   7     1069.84     1019.83     44.18 o 
  -9  -5   7     6950.91     7135.24    198.28 o 
  -8  -5   7       94.38       81.40     11.85 o 
  -7  -5   7     1027.89      998.55     50.17 o 
  -6  -5   7      371.00      367.42     17.09 o 
  -5  -5   7      310.92      307.09     13.63 o 
  -4  -5   7      853.92      949.41     28.11 o 
  -3  -5   7    10535.04    10526.74    216.55 o 
  -2  -5   7      261.86      231.73      8.47 o 
  -1  -5   7     1628.27     1770.82     40.81 o 
   0  -5   7      570.89      515.64     16.69 o 
   1  -5   7     1193.64     1135.03     46.38 o 
   2  -5   7     1033.28     1068.11     29.34 o 
   3  -5   7     7645.98     7074.86    138.43 o 
   4  -5   7     2217.37     2201.40     56.79 o 
   5  -5   7      582.80      545.18     20.46 o 
   6  -5   7     5839.41     6226.81    125.43 o 
   7  -5   7       63.47       43.54     12.25 o 
   8  -5   7       17.11       10.29     10.46 o 
   9  -5   7     4029.46     4219.43    117.20 o 
  10  -5   7      297.44      298.16     45.43 o 
  11  -5   7      418.91      464.85     29.24 o 
  12  -5   7     1091.74     1112.00    138.20 o 
  13  -5   7       14.40       96.55     51.11 o 
  14  -5   7       14.68       35.97     51.11 o 
 -14  -4   7     1809.28     1735.99    159.02 o 
 -13  -4   7        9.59      -11.58     49.22 o 
 -12  -4   7      221.04      242.74     38.81 o 
 -11  -4   7      388.54      381.62     29.09 o 
 -10  -4   7      635.07      581.17     42.60 o 
  -9  -4   7      250.63      206.93     20.82 o 
  -8  -4   7     2710.86     2777.19    104.12 o 
  -7  -4   7      213.90      181.06     17.04 o 
  -6  -4   7     2556.71     2617.13     56.00 o 
  -5  -4   7      828.62      749.55     19.10 o 
  -4  -4   7      433.38      437.90     15.14 o 
  -3  -4   7        9.24       14.25      6.63 o 
  -2  -4   7     6703.29     6395.50    128.49 o 
  -1  -4   7     1078.79     1067.80     33.13 o 
   0  -4   7     1782.12     1782.39     47.33 o 
   1  -4   7      756.18      714.11     22.76 o 
   2  -4   7        6.09       17.90      7.27 o 
   3  -4   7      316.96      369.51     21.77 o 
   4  -4   7    22091.69    22426.14    387.96 o 
   5  -4   7     2189.30     2151.20     54.90 o 
   6  -4   7     1702.20     1733.16     40.89 o 
   7  -4   7     2187.60     2216.26     74.78 o 
   8  -4   7      771.28      687.75     27.26 o 
   9  -4   7       96.00      118.45     36.92 o 
  10  -4   7     6061.77     7005.29    216.04 o 
  11  -4   7     3123.95     3233.89    121.16 o 
  12  -4   7     1464.11     1634.78     62.82 o 
  13  -4   7     1047.41     1032.78    124.00 o 
  14  -4   7       22.04        0.00     37.86 o 
  15  -4   7        1.27       49.22     47.33 o 
 -14  -3   7       94.33       54.90     53.01 o 
 -13  -3   7     1960.42     1902.60    104.01 o 
 -12  -3   7      768.53      656.32     38.54 o 
 -11  -3   7     1328.38     1301.05     69.10 o 
 -10  -3   7      312.21      304.60     24.10 o 
  -9  -3   7       81.72       13.34     14.01 o 
  -8  -3   7      854.59      761.43     52.06 o 
  -7  -3   7     3001.70     3029.92     73.96 o 
  -6  -3   7     1710.55     1686.02     40.67 o 
  -5  -3   7     4362.76     4272.52    193.10 o 
  -4  -3   7     1105.32     1010.83     22.72 o 
  -3  -3   7      211.01      228.38     23.66 o 
  -2  -3   7      309.59      298.24     12.05 o 
  -1  -3   7     8649.67     8821.96    174.04 o 
   0  -3   7     3349.67     3390.31     89.92 o 
   1  -3   7     8836.68     8791.66    171.54 o 
   2  -3   7       95.87       46.80     23.66 o 
   3  -3   7     1218.12     1166.13     32.18 o 
   4  -3   7     6383.38     6569.74    116.43 o 
   5  -3   7     3803.75     3781.12     73.10 o 
   6  -3   7     1136.27     1210.96     34.11 o 
   7  -3   7     5049.74     5383.12    243.27 o 
   8  -3   7       17.62       -4.02     10.46 o 
   9  -3   7     1012.21     1022.67     33.59 o 
  10  -3   7       39.02       41.13     14.01 o 
  11  -3   7     1681.68     1870.07     69.94 o 
  12  -3   7     1366.47     1423.73    102.23 o 
  13  -3   7     2319.40     2595.27    103.67 o 
  14  -3   7        1.86      -11.17     23.34 o 
  15  -3   7        8.68       -3.79     43.54 o 
 -14  -2   7        4.11      -11.31     29.34 o 
 -13  -2   7       31.59       25.91     37.99 o 
 -12  -2   7      788.69      780.05     55.31 o 
 -11  -2   7      722.97      689.37     46.58 o 
 -10  -2   7     4969.46     5007.33    163.98 o 
  -9  -2   7        6.71       15.14     14.54 o 
  -8  -2   7      163.88      161.13     10.31 o 
  -7  -2   7      870.96      867.78     30.75 o 
  -6  -2   7     1097.51     1185.34     32.00 o 
  -5  -2   7     1934.90     1961.70     65.31 o 
  -4  -2   7     6157.85     5875.98    121.49 o 
  -3  -2   7      107.85      120.08      8.03 o 
  -2  -2   7      365.71      349.78     35.97 o 
  -1  -2   7     3225.63     3212.63     75.45 o 
   0  -2   7     6910.16     7167.66    142.45 o 
   1  -2   7    12075.75    12732.45    250.97 o 
   2  -2   7    15903.86    15770.44    289.37 o 
   3  -2   7      571.48      631.64     21.29 o 
   4  -2   7     4707.45     5121.21     88.90 o 
   5  -2   7     1672.44     1696.50     35.85 o 
   6  -2   7     1393.24     1385.27     36.74 o 
   7  -2   7      529.77      468.24     38.81 o 
   8  -2   7     4967.04     5352.29    113.19 o 
   9  -2   7      249.91      271.05     18.74 o 
  10  -2   7       59.17       79.08     23.66 o 
  11  -2   7     2001.56     2186.36     62.32 o 
  12  -2   7      258.34      279.19     24.74 o 
  13  -2   7      837.27      823.28     37.41 o 
  14  -2   7     1950.82     2120.88     86.73 o 
  15  -2   7        2.79       33.94     37.30 o 
  16  -2   7       53.71       89.01     36.79 o 
 -13  -1   7       11.41      -14.90     31.44 o 
 -12  -1   7     1279.90     1469.46    191.20 o 
 -11  -1   7      596.44      622.42    103.18 o 
 -10  -1   7      304.94      346.39     45.43 o 
  -9  -1   7     6149.08     6331.60    124.11 o 
  -8  -1   7       79.34       87.77     10.31 o 
  -7  -1   7        4.77       -8.52     34.08 o 
  -6  -1   7     2693.53     2628.10     60.87 o 
  -5  -1   7      918.64      955.29     34.08 o 
  -4  -1   7      901.33      906.80     25.71 o 
  -3  -1   7    16001.36    16000.56    340.06 o 
  -2  -1   7       68.34       57.05      9.37 o 
  -1  -1   7     1460.07     1319.71     47.33 o 
   0  -1   7     4584.13     4885.62    110.52 o 
   1  -1   7      142.53       72.90      8.03 o 
   2  -1   7     1867.67     1988.80     43.93 o 
   3  -1   7     2330.55     1950.04     42.15 o 
   4  -1   7     7792.43     7974.13    161.83 o 
   5  -1   7      131.12      131.04     10.86 o 
   6  -1   7      671.33      571.89     19.88 o 
   7  -1   7        5.12       -1.89     17.04 o 
   8  -1   7       11.17       28.40     10.71 o 
   9  -1   7     8348.38     9402.67    230.89 o 
  10  -1   7        1.17        0.70     13.25 o 
  11  -1   7      596.82      559.81     23.98 o 
  12  -1   7      876.38      931.14     34.73 o 
  13  -1   7       10.36      -16.69     16.69 o 
  14  -1   7       36.56       55.85     22.76 o 
  15  -1   7     2613.36     2680.78    214.87 o 
  16  -1   7      107.57      144.04     38.13 o 
 -13   0   7        1.19       10.47     28.42 o 
 -12   0   7      323.87      385.89     88.98 o 
 -11   0   7      694.20      719.36     33.13 o 
 -10   0   7      109.11       96.64     10.31 o 
  -9   0   7        6.29        9.27     28.40 o 
  -8   0   7     4286.84     4544.47    105.03 o 
  -7   0   7     3098.05     3089.78     72.79 o 
  -6   0   7     1304.13     1345.75     35.54 o 
  -5   0   7     3928.84     4327.27     92.23 o 
  -4   0   7       97.69      118.63     35.97 o 
  -3   0   7       19.72        6.18     15.14 o 
  -2   0   7    11972.12    11949.62    248.65 o 
  -1   0   7     1811.87     1854.77     40.16 o 
   0   0   7     5637.95     5506.07    108.59 o 
   1   0   7     3791.05     4028.53     78.55 o 
   2   0   7      202.80      203.90     14.54 o 
   3   0   7        6.73       -4.30      7.27 o 
   4   0   7     7347.70     7155.41    126.07 o 
   5   0   7      943.94      902.88     23.17 o 
   6   0   7     4565.40     4429.32     80.18 o 
   7   0   7      886.11      793.57     23.40 o 
   8   0   7       49.64       61.69     14.20 o 
   9   0   7      152.64      153.24     22.72 o 
  10   0   7     4800.03     5436.58    112.28 o 
  11   0   7      307.33      316.74     19.38 o 
  12   0   7     1213.64     1294.73     44.11 o 
  13   0   7      253.77      250.25     22.64 o 
  14   0   7        0.65        9.84     19.55 o 
  15   0   7      261.45      260.72     26.77 o 
  16   0   7     1226.64     1199.63    133.46 o 
 -13   1   7     1409.44     1226.94    105.91 o 
 -12   1   7     1072.36     1152.18    112.64 o 
 -11   1   7     1383.04     1410.34     50.82 o 
 -10   1   7      233.64      235.63     16.55 o 
  -9   1   7       31.66       34.68     11.36 o 
  -8   1   7      272.76      259.82     24.61 o 
  -7   1   7     2339.61     2412.49     58.88 o 
  -6   1   7      338.79      356.94     40.70 o 
  -5   1   7     6567.14     6617.80    133.46 o 
  -4   1   7     1104.54     1172.24     31.61 o 
  -3   1   7     1971.06     2209.21     58.12 o 
  -2   1   7      975.79      949.30     29.22 o 
  -1   1   7    12901.60    13269.58    246.04 o 
   0   1   7     7580.84     7913.56    187.42 o 
   1   1   7     9981.43     9856.48    195.81 o 
   2   1   7     2632.93     2806.07     67.74 o 
   3   1   7      275.45      324.06     21.77 o 
   4   1   7     1581.67     1696.60     33.65 o 
   5   1   7     7796.64     7644.91    130.09 o 
   6   1   7      186.78      152.85     12.25 o 
   7   1   7     6845.17     6478.15    117.78 o 
   8   1   7        3.84       17.04     18.93 o 
   9   1   7       10.23        4.68     31.24 o 
  10   1   7       31.67       74.37     22.72 o 
  11   1   7     1799.96     1847.92     74.78 o 
  12   1   7      349.10      347.24     25.56 o 
  13   1   7     2796.85     2844.68     88.23 o 
  14   1   7      138.05      131.28     21.82 o 
  15   1   7        8.59       34.08     20.72 o 
  16   1   7      619.87      523.70     41.29 o 
 -13   2   7        2.94      -39.47     39.47 o 
 -12   2   7      926.96      762.12     50.08 o 
 -11   2   7      784.20      842.86     68.15 o 
 -10   2   7     2334.78     2480.70     67.51 o 
  -9   2   7       30.72       25.91     10.46 o 
  -8   2   7      154.73       98.59     14.54 o 
  -7   2   7     3616.61     3675.21     98.04 o 
  -6   2   7     5027.35     5238.03    119.09 o 
  -5   2   7     2235.63     2236.14     69.10 o 
  -4   2   7    11209.75    11314.63    386.20 o 
  -3   2   7       30.70        9.47     15.14 o 
  -2   2   7        6.16        1.02      8.62 o 
  -1   2   7     1300.22     1233.14     29.36 o 
   0   2   7     1734.93     1493.24     39.34 o 
   1   2   7     3643.55     3608.26     87.75 o 
   2   2   7     6020.76     5666.10     99.95 o 
   3   2   7       71.11       80.22     11.32 o 
   4   2   7      219.62      268.36     15.35 o 
   5   2   7     1190.04      974.45     34.08 o 
   6   2   7     2893.84     2749.74     52.75 o 
   7   2   7      534.93      487.32     46.38 o 
   8   2   7     4889.25     4730.18    106.34 o 
   9   2   7     1556.65     1551.70     40.42 o 
  10   2   7       36.08       35.02     10.71 o 
  11   2   7      197.73      152.71     20.82 o 
  12   2   7       92.87       91.34     15.01 o 
  13   2   7      739.14      700.19     42.60 o 
  14   2   7     2355.35     2456.78    123.05 o 
  15   2   7      139.84      130.81     27.45 o 
  16   2   7        7.26      -24.37     74.78 o 
  17   2   7      746.19      667.15     58.83 o 
 -12   3   7      106.57      156.86     88.03 o 
 -11   3   7      706.09      731.93     41.43 o 
 -10   3   7       73.30       79.45     28.40 o 
  -9   3   7     2323.30     2374.73     84.21 o 
  -8   3   7       23.57       45.09     14.01 o 
  -7   3   7       51.82       45.09     13.15 o 
  -6   3   7      370.72      450.50     24.09 o 
  -5   3   7      168.31      180.19     15.01 o 
  -4   3   7       30.15       34.58      9.97 o 
  -3   3   7     8078.71     8344.33    156.47 o 
  -2   3   7       75.80       72.53     31.24 o 
  -1   3   7     3010.16     3235.66     64.21 o 
   0   3   7     3831.96     3869.57     89.27 o 
   1   3   7      108.33       81.91     29.34 o 
   2   3   7       25.47       27.37     20.82 o 
   3   3   7     7472.19     7297.92    142.56 o 
   4   3   7     4334.37     4565.32     91.00 o 
   5   3   7     1768.65     1747.92     53.95 o 
   6   3   7     6030.48     6058.28    107.01 o 
   7   3   7     6277.67     6391.68    125.81 o 
   8   3   7        0.68       12.31     10.71 o 
   9   3   7     8194.62     8164.36    160.51 o 
  10   3   7      177.86      204.03     15.01 o 
  11   3   7      567.28      584.37     24.74 o 
  12   3   7      828.70      747.96     30.01 o 
  13   3   7       15.44       -6.63     23.66 o 
  14   3   7      275.80      208.70     26.67 o 
  15   3   7     2462.75     2163.51     95.94 o 
  16   3   7      360.64      193.89     48.27 o 
  17   3   7      376.90      433.14    131.57 o 
 -12   4   7      595.78      629.57     77.64 o 
 -11   4   7      213.29      186.92     34.57 o 
 -10   4   7      136.15      142.31     25.56 o 
  -9   4   7       16.84       20.14     12.35 o 
  -8   4   7     4340.38     4517.39    116.44 o 
  -7   4   7     1757.34     1824.31     59.47 o 
  -6   4   7      281.77      277.14     17.74 o 
  -5   4   7      798.51      886.35     56.79 o 
  -4   4   7      870.78      956.25     31.38 o 
  -3   4   7      324.40      330.11     37.86 o 
  -2   4   7    15561.21    16085.12    320.00 o 
  -1   4   7     2028.09     1985.17     69.10 o 
   0   4   7     4592.56     4763.72    109.26 o 
   1   4   7     1675.45     1737.14     81.40 o 
   2   4   7      691.38      679.06     26.50 o 
   3   4   7        2.90       12.26     16.09 o 
   4   4   7     5874.69     5942.59    142.43 o 
   5   4   7     2952.13     2935.21     63.57 o 
   6   4   7     8897.78     9068.78    156.93 o 
   7   4   7     1138.65     1153.45     97.50 o 
   8   4   7      705.92      685.96     25.01 o 
   9   4   7      265.65      244.24     15.90 o 
  10   4   7     6290.13     6139.16    130.19 o 
  11   4   7     1642.36     1598.80     48.52 o 
  12   4   7     2414.51     2414.32     71.95 o 
  13   4   7      487.94      498.21     30.44 o 
  14   4   7      138.61      119.39     28.20 o 
  15   4   7       27.75       38.98     45.43 o 
  16   4   7      621.67      516.77     66.26 o 
  17   4   7      987.58      905.18     83.68 o 
 -12   5   7      586.22      489.99     64.67 o 
 -11   5   7     1584.96     1657.40     94.83 o 
 -10   5   7       10.14      -13.42     28.02 o 
  -9   5   7      473.04      430.04     19.94 o 
  -8   5   7       27.04       19.74     10.55 o 
  -7   5   7     1546.68     1621.50     50.38 o 
  -6   5   7     4269.14     4322.32    122.35 o 
  -5   5   7     5865.19     6375.26    145.77 o 
  -4   5   7        2.62      -10.86     10.86 o 
  -3   5   7     1318.22     1358.71     43.54 o 
  -2   5   7      991.18      986.44     55.85 o 
  -1   5   7     7562.64     7541.22    295.33 o 
   0   5   7     5942.94     5904.57    191.21 o 
   1   5   7     4220.71     4131.02     85.96 o 
   2   5   7      708.26      701.46     26.50 o 
   3   5   7      246.78      261.60     15.90 o 
   4   5   7     3200.83     3416.49     83.16 o 
   5   5   7     4110.26     4085.88     97.20 o 
   6   5   7     4076.13     4253.13    118.36 o 
   7   5   7     7876.15     7997.30    168.83 o 
   8   5   7       26.98       19.88     12.05 o 
   9   5   7      288.99      281.67     17.25 o 
  10   5   7      953.33     1000.35     38.81 o 
  11   5   7     1370.95     1378.71     43.12 o 
  12   5   7     1795.03     1815.81     58.13 o 
  13   5   7     6517.71     6708.52    210.02 o 
  14   5   7       55.69       82.10     25.33 o 
  15   5   7        2.90      -22.06     22.06 o 
  16   5   7       51.75      -32.28     38.13 o 
  17   5   7      347.05      243.73     48.60 o 
 -11   6   7      539.21      513.71     50.08 o 
 -10   6   7     2084.51     2159.23    143.88 o 
  -9   6   7      203.19      256.53     33.24 o 
  -8   6   7      242.27      211.24     31.24 o 
  -7   6   7      477.82      477.74     20.63 o 
  -6   6   7      166.27      169.16     16.79 o 
  -5   6   7      467.33      446.91     70.05 o 
  -4   6   7     2180.47     2266.75     76.67 o 
  -3   6   7      161.57      156.12     16.05 o 
  -2   6   7      345.79      353.35     37.86 o 
  -1   6   7     2147.33     2136.73     54.75 o 
   0   6   7     2144.62     2012.65     52.15 o 
   1   6   7     1127.45     1229.56     34.50 o 
   2   6   7     3453.16     3228.55     71.53 o 
   3   6   7       12.17        0.00     10.71 o 
   4   6   7       56.17       54.64     21.77 o 
   5   6   7     1791.23     1686.09     63.42 o 
   6   6   7      444.02      404.69     23.11 o 
   7   6   7     3326.15     3588.72     82.53 o 
   8   6   7     7512.46     7786.01    184.89 o 
   9   6   7      263.98      299.57     64.37 o 
  10   6   7       58.11       38.63     24.61 o 
  11   6   7     2887.03     2894.52     92.93 o 
  12   6   7      592.11      559.12     36.04 o 
  13   6   7      690.63      662.06     38.59 o 
  14   6   7     6923.03     7120.02    378.62 o 
  15   6   7        1.33       17.04     39.76 o 
  16   6   7      172.16      185.53     68.15 o 
  17   6   7      276.11      280.18    102.23 o 
 -10   7   7      219.70      188.81     42.62 o 
  -9   7   7     4036.60     4223.70    178.99 o 
  -8   7   7       16.18        3.52     27.26 o 
  -7   7   7      234.19      242.44     33.96 o 
  -6   7   7     1464.75     1362.94     48.67 o 
  -5   7   7       69.88       54.64     11.67 o 
  -4   7   7       19.07        3.89     12.31 o 
  -3   7   7     6561.91     6805.24    162.61 o 
  -2   7   7      675.07      668.03     45.43 o 
  -1   7   7      996.43     1012.45     34.57 o 
   0   7   7     1411.48     1362.45     43.54 o 
   1   7   7      796.45      905.46     33.54 o 
   2   7   7      335.06      373.38     18.03 o 
   3   7   7     4958.21     4930.72    105.52 o 
   4   7   7      188.59      156.17     20.82 o 
   5   7   7     1126.07     1046.38     40.03 o 
   6   7   7     2286.06     2327.97     73.22 o 
   7   7   7        3.25       -7.03     24.61 o 
   8   7   7      291.85      296.57     20.63 o 
   9   7   7     6157.18     6271.59    164.79 o 
  10   7   7      349.34      351.81     42.60 o 
  11   7   7      731.15      771.66     58.69 o 
  12   7   7     1547.28     1491.18     66.26 o 
  13   7   7      154.73      109.80     24.61 o 
  14   7   7      116.46       94.66     34.08 o 
  15   7   7     1927.79     1760.60    113.59 o 
  16   7   7      374.08      473.28     83.30 o 
 -10   8   7        5.03      -25.48     68.15 o 
  -9   8   7      102.79       44.53     34.03 o 
  -8   8   7     2129.76     2116.26    126.64 o 
  -7   8   7      225.53      163.87     31.79 o 
  -6   8   7      493.59      466.59     40.03 o 
  -5   8   7      163.92      190.31     16.32 o 
  -4   8   7      637.72      531.82     26.84 o 
  -3   8   7        0.30      -11.83     11.83 o 
  -2   8   7     4632.07     4856.63    142.17 o 
  -1   8   7     1980.26     2054.03     70.05 o 
   0   8   7      608.46      665.46     29.76 o 
   1   8   7      131.04      107.91     14.33 o 
   2   8   7       21.94       26.29     15.06 o 
   3   8   7        6.61      -10.36     17.04 o 
   4   8   7     4320.44     4312.82     98.95 o 
   5   8   7     1574.62     1585.53     56.31 o 
   6   8   7     2676.76     2731.35    101.28 o 
   7   8   7      496.83      453.64     29.42 o 
   8   8   7      169.84      153.04     17.77 o 
   9   8   7      116.39       94.88     18.45 o 
  10   8   7     2070.31     2134.29     67.89 o 
  11   8   7      297.90      254.53     29.34 o 
  12   8   7      881.32      835.09     45.17 o 
  13   8   7      687.55      617.16     47.33 o 
  14   8   7      196.09       96.55     37.86 o 
  15   8   7      327.21      319.94     51.11 o 
  16   8   7      544.67      656.91    123.05 o 
  -9   9   7       11.94       -3.42     37.51 o 
  -8   9   7      415.41      442.10     55.54 o 
  -7   9   7      620.74      580.81     57.30 o 
  -6   9   7      219.80      179.65     32.78 o 
  -5   9   7     1855.97     1870.19    121.16 o 
  -4   9   7      728.78      653.84     32.04 o 
  -3   9   7      535.83      537.53     56.79 o 
  -2   9   7      166.64      123.85     15.90 o 
  -1   9   7     2579.09     2758.27     90.87 o 
   0   9   7      218.36      210.25     27.45 o 
   1   9   7     1991.04     2069.60     68.15 o 
   2   9   7      239.86      264.51     20.63 o 
   3   9   7      479.03      488.71     26.52 o 
   4   9   7        1.10       -3.23     10.86 o 
   5   9   7     1942.09     2160.24     57.27 o 
   6   9   7     1644.60     1605.54     92.76 o 
   7   9   7     2784.75     2869.36    124.00 o 
   8   9   7      135.87       99.29     22.72 o 
   9   9   7       53.83       52.70     19.21 o 
  10   9   7      199.09      182.13     22.64 o 
  11   9   7     1350.62     1392.77     54.74 o 
  12   9   7      368.59      327.51     35.97 o 
  13   9   7     1697.50     1679.20     94.66 o 
  14   9   7       82.47       49.22     34.08 o 
  15   9   7       12.28       90.87     66.26 o 
  16   9   7      262.72      236.64     96.55 o 
  -8  10   7       31.59       36.42     51.11 o 
  -7  10   7      429.84      349.63     65.31 o 
  -6  10   7      531.94      520.34     45.94 o 
  -5  10   7      186.92      166.77     36.92 o 
  -4  10   7     3212.91     3432.03    193.10 o 
  -3  10   7        4.42        6.94     13.55 o 
  -2  10   7      429.14      401.84     23.65 o 
  -1  10   7      897.93      900.39     39.22 o 
   0  10   7      169.16      188.80     28.40 o 
   1  10   7      147.10      138.17     16.37 o 
   2  10   7     7576.75     7853.85    249.39 o 
   3  10   7      209.84      228.08     19.48 o 
   4  10   7      145.95      162.26     28.40 o 
   5  10   7     3519.07     3409.02     97.84 o 
   6  10   7        1.91       11.77     15.01 o 
   7  10   7      330.72      377.88     47.33 o 
   8  10   7     4728.48     5277.56    141.65 o 
   9  10   7     1714.18     1475.20     90.87 o 
  10  10   7      406.20      397.38     31.17 o 
  11  10   7       17.29       81.40     26.50 o 
  12  10   7      168.34      157.13     32.18 o 
  13  10   7      282.33      202.56     39.76 o 
  14  10   7     2598.56     2561.39    153.34 o 
  15  10   7      342.81      270.72     92.76 o 
  -7  11   7      259.00      257.62     59.56 o 
  -6  11   7      686.96      641.07     54.10 o 
  -5  11   7       47.98      107.82     28.76 o 
  -4  11   7       96.73       55.48     25.87 o 
  -3  11   7     2416.43     2566.34     92.10 o 
  -2  11   7      291.18      271.29     24.61 o 
  -1  11   7      265.23      277.32     24.61 o 
   0  11   7     1453.61     1501.35     56.38 o 
   1  11   7       93.59       94.01     20.82 o 
   2  11   7      498.72      465.99     27.65 o 
   3  11   7     6108.53     6187.83    203.36 o 
   4  11   7       26.63        2.60     14.61 o 
   5  11   7     1277.87     1242.11     45.28 o 
   6  11   7      513.32      520.44     26.26 o 
   7  11   7     1286.62     1249.39     56.79 o 
   8  11   7      204.36      148.69     28.64 o 
   9  11   7     7311.01     7562.91    228.07 o 
  10  11   7     1558.18     1535.32     71.94 o 
  11  11   7      334.85      318.04     35.97 o 
  12  11   7       67.74       81.40     39.76 o 
  13  11   7      267.80      289.65     54.90 o 
  14  11   7       21.63       -3.79     64.37 o 
  15  11   7     1790.43     1991.56    227.17 o 
  -6  12   7      680.32      792.90     85.17 o 
  -5  12   7      548.22      580.52     52.75 o 
  -4  12   7       35.59       75.22     27.22 o 
  -3  12   7       13.71       -5.68     28.40 o 
  -2  12   7     2168.94     2169.66    104.14 o 
  -1  12   7      952.45      907.19     42.02 o 
   0  12   7     1939.85     1895.85     78.56 o 
   1  12   7     1065.85     1032.44     88.98 o 
   2  12   7      283.64      282.15     33.13 o 
   3  12   7        4.61       33.37     21.77 o 
   4  12   7     4170.68     4390.13    155.81 o 
   5  12   7     1300.54     1262.69     70.05 o 
   6  12   7      979.15      995.43     44.98 o 
   7  12   7      107.80      103.56     36.92 o 
   8  12   7       20.41      -18.79     25.87 o 
   9  12   7      220.22      308.58     47.33 o 
  10  12   7     1983.79     1898.80     88.98 o 
  11  12   7      632.50      607.69     60.58 o 
  12  12   7     1197.43     1370.62     92.76 o 
  13  12   7       11.89        0.00     34.08 o 
  14  12   7       29.93        1.89     70.05 o 
  -5  13   7      887.22      751.83     73.54 o 
  -4  13   7        1.73       -7.87     78.56 o 
  -3  13   7      185.01      142.74     41.77 o 
  -2  13   7      174.09      184.89     52.06 o 
  -1  13   7     1498.81     1430.21     60.06 o 
   0  13   7      992.07      923.60     44.45 o 
   1  13   7     3099.28     3367.69    110.87 o 
   2  13   7       67.47       63.39     24.52 o 
   3  13   7       42.36       33.96     20.92 o 
   4  13   7     1189.54     1115.60     54.18 o 
   5  13   7      400.31      396.47     28.64 o 
   6  13   7      212.38      164.75     20.31 o 
   7  13   7     1106.42     1087.81     50.82 o 
   8  13   7       40.58       75.72     29.09 o 
   9  13   7      256.31      194.99     47.33 o 
  10  13   7      430.41      367.27     58.69 o 
  11  13   7      879.06      942.77     68.15 o 
  12  13   7       76.41       51.11     39.76 o 
  13  13   7     1101.23     1317.61    153.34 o 
  -3  14   7        7.61       34.11     32.91 o 
  -2  14   7      313.68      249.21     43.07 o 
  -1  14   7      465.32      465.53     46.21 o 
   0  14   7     1325.06     1319.48     66.36 o 
   1  14   7      574.45      490.84     36.92 o 
   2  14   7     3352.04     3508.50    124.45 o 
   3  14   7      424.08      398.70     31.61 o 
   4  14   7      568.28      507.58     38.59 o 
   5  14   7      461.26      386.81     41.65 o 
   6  14   7      436.15      415.48     34.09 o 
   7  14   7      281.65      223.69     32.11 o 
   8  14   7     2058.24     2057.19    137.70 o 
   9  14   7      189.10      155.12     33.18 o 
  10  14   7       60.21      -20.45     76.67 o 
  11  14   7      460.92      412.70     90.87 o 
  12  14   7      167.03      100.34     77.62 o 
  -1  15   7      295.41      312.36    117.37 o 
   0  15   7      674.12      611.48     90.87 o 
   1  15   7      251.72      196.88     43.54 o 
   2  15   7       60.10       37.46     34.08 o 
   3  15   7     2070.32     2096.94    111.69 o 
   4  15   7      177.16      185.19     44.49 o 
   5  15   7      835.29      819.32     74.78 o 
   6  15   7      243.90      301.05     46.38 o 
   7  15   7       36.82      -19.92     19.96 o 
   8  15   7      167.87      123.05     64.37 o 
   9  15   7     1124.71     1222.95    126.84 o 
  10  15   7      377.32      422.17     85.19 o 
  11  15   7      995.46     1275.96    126.84 o 
   2  16   7       21.49      -24.61     54.90 o 
   3  16   7       76.48       34.08     54.90 o 
   4  16   7      562.66      567.94    106.01 o 
   5  16   7      141.70      191.21     70.05 o 
   6  16   7      840.36      774.29    117.37 o 
   7  16   7        0.95      -54.90     54.90 o 
   8  16   7       15.82      -49.22     58.69 o 
  -6 -15   8      363.08      418.38     96.55 o 
  -5 -15   8      274.26      266.93     51.11 o 
  -4 -15   8      180.30      134.41     37.86 o 
  -3 -15   8     1697.07     1544.79    113.59 o 
  -2 -15   8      126.28      109.80     45.43 o 
  -1 -15   8        0.69      -18.93     41.65 o 
   0 -15   8     1073.24     1092.33    134.41 o 
   1 -15   8       82.61       73.83     53.01 o 
   2 -15   8        2.32        9.47     94.66 o 
   3 -15   8     2364.22     2400.48    126.84 o 
  -8 -14   8     1510.92     1605.36    160.92 o 
  -7 -14   8      430.91      378.62     85.19 o 
  -6 -14   8      510.51      325.62     90.87 o 
  -5 -14   8      229.61      151.45     49.22 o 
  -4 -14   8       68.96       53.01     39.76 o 
  -3 -14   8        2.33       17.04     32.18 o 
  -2 -14   8     2366.37     2514.06    130.63 o 
  -1 -14   8      856.72      836.76     70.05 o 
   0 -14   8      213.65      248.00     32.18 o 
   1 -14   8      718.87      700.45     49.22 o 
   2 -14   8        1.47      -11.36     26.50 o 
   3 -14   8       36.16       39.76     30.29 o 
   4 -14   8     2142.54     2188.45    115.48 o 
   5 -14   8      256.94      259.36     54.90 o 
  -9 -13   8       20.27      126.84     68.15 o 
  -8 -13   8       55.28       66.26     64.37 o 
  -7 -13   8     2080.95     2256.60    196.88 o 
  -6 -13   8      248.23      215.82     37.86 o 
  -5 -13   8     1038.85     1010.93     70.05 o 
  -4 -13   8      182.61      187.42     32.18 o 
  -3 -13   8        0.41      -28.40     28.40 o 
  -2 -13   8      352.97      287.75     43.54 o 
  -1 -13   8     2086.43     2122.19    102.23 o 
   0 -13   8     1099.61     1116.94     56.79 o 
   1 -13   8     1658.27     1735.99     70.05 o 
   2 -13   8       40.70       18.93     34.08 o 
   3 -13   8       53.39       35.97     28.40 o 
   4 -13   8       57.44       64.37     34.08 o 
   5 -13   8      217.60      230.96     43.54 o 
   6 -13   8      859.43      711.81     54.90 o 
   7 -13   8     1187.14     1107.47    100.34 o 
 -10 -12   8     1785.72     2205.48    206.35 o 
  -9 -12   8        2.45      -58.69     58.69 o 
  -8 -12   8       13.92        1.89     43.54 o 
  -7 -12   8      118.45      155.24     28.40 o 
  -6 -12   8     1310.44     1296.79     56.79 o 
  -5 -12   8     1457.13     1461.49     64.37 o 
  -4 -12   8     1882.83     1807.93     85.19 o 
  -3 -12   8       44.44       34.08     11.36 o 
  -2 -12   8       34.30       47.33     13.25 o 
  -1 -12   8      409.68      420.27     20.82 o 
   0 -12   8      524.89      573.62     26.50 o 
   1 -12   8      359.84      344.55     22.72 o 
   2 -12   8     2789.28     2888.90    111.69 o 
   3 -12   8       21.06       -3.79     11.36 o 
   4 -12   8       23.13       32.18     17.04 o 
   5 -12   8      251.94      227.29     45.43 o 
   6 -12   8      256.68      233.04     38.87 o 
   7 -12   8      486.48      420.27     58.69 o 
   8 -12   8     2098.14     2042.68    134.41 o 
 -11 -11   8      216.06      238.53     83.30 o 
 -10 -11   8      223.49      266.93    107.91 o 
  -9 -11   8     1818.68     1862.38    149.56 o 
  -8 -11   8      259.70      307.97     30.44 o 
  -7 -11   8      462.75      478.96     32.18 o 
  -6 -11   8     1053.28     1056.36     54.90 o 
  -5 -11   8       11.61       -3.79     11.36 o 
  -4 -11   8        1.55        9.47     13.25 o 
  -3 -11   8     3146.23     3498.48    111.69 o 
  -2 -11   8      161.14      143.88     18.93 o 
  -1 -11   8      195.40      196.88     17.04 o 
   0 -11   8      288.83      367.27     20.82 o 
   1 -11   8      892.17      812.15     39.76 o 
   2 -11   8      261.65      249.89     20.82 o 
   3 -11   8     2526.00     2662.09     82.49 o 
   4 -11   8       20.95      -23.66     23.66 o 
   5 -11   8      357.69      357.83     28.35 o 
   6 -11   8      321.13      324.67     36.92 o 
   7 -11   8      261.81      223.74     27.23 o 
   8 -11   8      140.62       68.15     35.97 o 
   9 -11   8     1956.50     1917.73    140.09 o 
  10 -11   8       91.07      -83.30     87.08 o 
 -11 -10   8      259.77      192.71     51.75 o 
 -10 -10   8       40.49       20.29     25.47 o 
  -9 -10   8       59.82       32.80     35.02 o 
  -8 -10   8     2622.53     2660.03     98.85 o 
  -7 -10   8      410.37      435.42     26.73 o 
  -6 -10   8     1591.23     1601.58     66.26 o 
  -5 -10   8     5551.94     5713.43    198.78 o 
  -4 -10   8      167.92      176.06     22.72 o 
  -3 -10   8        2.37        3.79      9.47 o 
  -2 -10   8     4031.08     4452.62    170.38 o 
  -1 -10   8     1008.21     1065.83     34.08 o 
   0 -10   8     1497.91     1629.98     49.22 o 
   1 -10   8      210.45      187.42     17.04 o 
   2 -10   8       81.50       80.57     11.18 o 
   3 -10   8       90.09       78.08     17.48 o 
   4 -10   8     1295.61     1257.36     60.59 o 
   5 -10   8        9.89       39.35     58.69 o 
   6 -10   8      453.22      470.89     34.09 o 
   7 -10   8      367.78      314.86     29.34 o 
   8 -10   8       12.38       -7.57     24.61 o 
   9 -10   8      205.68      177.95     34.08 o 
  10 -10   8     1382.89     1222.95     90.87 o 
  11 -10   8      560.14      372.94     75.72 o 
 -12  -9   8     1103.88     1048.79    128.73 o 
 -11  -9   8     1120.93     1103.88     65.23 o 
 -10  -9   8      117.40       97.98     44.49 o 
  -9  -9   8       17.29        7.57     35.02 o 
  -8  -9   8        1.51       13.39     18.60 o 
  -7  -9   8     2646.23     2719.16     80.95 o 
  -6  -9   8     1603.30     1541.44     47.33 o 
  -5  -9   8     2972.96     3197.48    109.80 o 
  -4  -9   8      146.28      143.88     18.93 o 
  -3  -9   8      610.59      598.23     32.18 o 
  -2  -9   8      285.92      291.54     24.61 o 
  -1  -9   8     1435.64     1405.14     53.45 o 
   0  -9   8      599.87      612.73     24.15 o 
   1  -9   8     3270.69     3440.53     82.31 o 
   2  -9   8      374.93      384.86     22.72 o 
   3  -9   8      123.24      103.30     14.54 o 
   4  -9   8       92.84       98.79     15.90 o 
   5  -9   8      119.16      107.09     17.48 o 
   6  -9   8       30.84       32.67     17.16 o 
   7  -9   8     1063.27     1148.74     50.17 o 
   8  -9   8      719.77      694.41     34.03 o 
   9  -9   8       13.40      -17.04     22.72 o 
  10  -9   8      723.80      653.13     53.01 o 
  11  -9   8      781.51      709.92     79.51 o 
 -12  -8   8     1057.98      982.53    130.63 o 
 -11  -8   8      652.31      708.73     64.37 o 
 -10  -8   8     2009.28     2177.90     95.60 o 
  -9  -8   8       60.27       47.88     20.93 o 
  -8  -8   8        3.80      -13.95     21.19 o 
  -7  -8   8     1245.81     1263.43     69.10 o 
  -6  -8   8      416.64      448.63     24.08 o 
  -5  -8   8     4880.31     4941.90    141.44 o 
  -4  -8   8      336.15      374.84     24.61 o 
  -3  -8   8      694.70      652.63     28.35 o 
  -2  -8   8        6.79        8.78     13.15 o 
  -1  -8   8      860.50      837.87     58.69 o 
   0  -8   8     2657.31     2629.18    101.28 o 
   1  -8   8      557.62      536.48     18.60 o 
   2  -8   8     9887.52    10089.71    248.95 o 
   3  -8   8        2.97      -11.83     11.83 o 
   4  -8   8       51.69       47.29     15.14 o 
   5  -8   8       20.97       15.92     11.32 o 
   6  -8   8      377.18      387.83     24.09 o 
   7  -8   8      370.22      354.85     25.47 o 
   8  -8   8     4202.20     4448.19    140.09 o 
   9  -8   8       13.29        0.00     17.96 o 
  10  -8   8       75.53       51.11     20.82 o 
  11  -8   8      896.35      848.12     71.94 o 
  12  -8   8       67.53      121.16     49.22 o 
 -13  -7   8      148.67      160.92     68.15 o 
 -12  -7   8      904.31     1018.50     90.87 o 
 -11  -7   8       56.71       35.83     27.22 o 
 -10  -7   8      314.10      321.88     36.84 o 
  -9  -7   8     4110.91     4366.60    195.94 o 
  -8  -7   8      231.52      181.38     25.88 o 
  -7  -7   8      504.22      520.39     33.15 o 
  -6  -7   8     2484.76     2478.32     74.68 o 
  -5  -7   8      316.96      306.64     22.72 o 
  -4  -7   8      155.00      181.91     14.73 o 
  -3  -7   8     4687.53     4818.48    127.79 o 
  -2  -7   8      191.40      193.30     15.06 o 
  -1  -7   8     2047.98     2022.77     52.56 o 
   0  -7   8     2464.62     2423.77     64.37 o 
   1  -7   8     1256.34     1248.15     30.44 o 
   2  -7   8       18.44       24.61      9.37 o 
   3  -7   8    12603.95    13001.05    381.46 o 
   4  -7   8      125.93      110.78     14.54 o 
   5  -7   8     2021.30     1948.93     54.58 o 
   6  -7   8     1075.35     1165.56     59.63 o 
   7  -7   8       49.02       31.41     21.77 o 
   8  -7   8      135.43      132.51     20.46 o 
   9  -7   8     5442.55     5759.98    179.24 o 
  10  -7   8      600.67      566.04     45.43 o 
  11  -7   8      543.99      499.78     41.65 o 
  12  -7   8      377.70      331.30     54.90 o 
  13  -7   8       46.22       30.29     47.33 o 
 -13  -6   8      274.04      210.14     70.05 o 
 -12  -6   8      535.65      490.32     58.69 o 
 -11  -6   8      688.24      651.23     60.58 o 
 -10  -6   8        7.86       13.54     25.88 o 
  -9  -6   8      107.95       83.50     27.45 o 
  -8  -6   8     4542.12     4677.25    164.53 o 
  -7  -6   8      775.38      864.06     75.72 o 
  -6  -6   8     1701.86     1681.16     60.23 o 
  -5  -6   8     1082.11     1027.06     31.44 o 
  -4  -6   8       78.29       63.64     18.93 o 
  -3  -6   8        7.73        7.70      9.97 o 
  -2  -6   8     5919.95     6042.76    149.19 o 
  -1  -6   8     2429.73     2533.12    106.96 o 
   0  -6   8     2293.71     2308.88     52.76 o 
   1  -6   8      358.80      377.81     34.08 o 
   2  -6   8      907.12     1024.77     67.21 o 
   3  -6   8       79.78       98.24     13.39 o 
   4  -6   8     6442.21     6322.26    146.20 o 
   5  -6   8      807.05      813.24     28.66 o 
   6  -6   8     2215.24     2270.74     58.75 o 
   7  -6   8      347.19      301.27     31.24 o 
   8  -6   8      988.03      899.47     35.48 o 
   9  -6   8      128.29      131.02     20.31 o 
  10  -6   8     3178.01     3570.06    118.72 o 
  11  -6   8     2611.48     2425.09     98.44 o 
  12  -6   8     1100.15     1080.97     87.08 o 
  13  -6   8      280.90      310.47     62.47 o 
  14  -6   8      265.03      253.68     60.58 o 
 -13  -5   8     1017.74      942.77     83.30 o 
 -12  -5   8     1450.27     1381.98     94.66 o 
 -11  -5   8     1223.28     1293.41     67.21 o 
 -10  -5   8      310.79      305.28     64.37 o 
  -9  -5   8      126.00      106.82     13.55 o 
  -8  -5   8       17.56        8.20     11.36 o 
  -7  -5   8     3949.79     4017.94    123.97 o 
  -6  -5   8      299.79      293.14     48.27 o 
  -5  -5   8     2514.39     2646.35     62.87 o 
  -4  -5   8      346.94      385.04     16.69 o 
  -3  -5   8     1482.50     1638.46    121.16 o 
  -2  -5   8      540.06      527.78     18.17 o 
  -1  -5   8     8090.01     7977.71    161.10 o 
   0  -5   8     1527.36     1522.46     36.07 o 
   1  -5   8     6220.85     6128.72    148.61 o 
   2  -5   8       30.87       24.11      9.97 o 
   3  -5   8      275.91      275.88     18.03 o 
   4  -5   8     2066.42     2068.48     50.17 o 
   5  -5   8     2532.72     2520.89     59.34 o 
   6  -5   8     2102.10     2034.39     48.19 o 
   7  -5   8     4135.49     4246.57    107.16 o 
   8  -5   8      212.59      180.70     25.56 o 
   9  -5   8       75.82       48.57     34.08 o 
  10  -5   8      907.63      990.63     44.49 o 
  11  -5   8     1752.26     1758.87     76.59 o 
  12  -5   8     1156.85     1035.54     60.58 o 
  13  -5   8     2347.72     2445.91    168.49 o 
  14  -5   8       11.19       81.40     49.22 o 
 -13  -4   8      211.14      172.27     51.11 o 
 -12  -4   8      806.54      729.86     53.91 o 
 -11  -4   8      686.67      667.52     43.49 o 
 -10  -4   8     3365.00     3483.78    121.01 o 
  -9  -4   8       48.15       61.67     16.79 o 
  -8  -4   8      710.46      735.28     28.64 o 
  -7  -4   8       11.40       24.31     21.77 o 
  -6  -4   8     1857.87     1874.05     52.45 o 
  -5  -4   8      319.14      313.07     41.65 o 
  -4  -4   8     5901.90     6047.30    195.94 o 
  -3  -4   8      617.06      632.19     18.93 o 
  -2  -4   8      183.73      170.03      9.74 o 
  -1  -4   8     2847.98     2813.05     58.22 o 
   0  -4   8     2562.47     2488.17     53.91 o 
   1  -4   8      400.99      355.98     17.04 o 
   2  -4   8     7621.79     7159.91    172.24 o 
   3  -4   8      120.13      137.78     12.05 o 
   4  -4   8     1599.67     1743.59     63.42 o 
   5  -4   8     4349.99     4326.44     85.74 o 
   6  -4   8     1250.34     1217.33     36.84 o 
   7  -4   8      939.58     1046.33     88.98 o 
   8  -4   8     5186.38     5552.76    245.16 o 
   9  -4   8       18.00       57.86     14.61 o 
  10  -4   8     1054.65     1062.92     40.47 o 
  11  -4   8      834.26      805.46     39.51 o 
  12  -4   8      713.36      749.15     68.15 o 
  13  -4   8      219.32      143.88     32.18 o 
  14  -4   8     1276.68     1516.39    126.84 o 
  15  -4   8      141.18      162.81     45.43 o 
 -13  -3   8      169.51      107.83     32.75 o 
 -12  -3   8      744.61      803.87     55.48 o 
 -11  -3   8      246.01      289.61     37.86 o 
 -10  -3   8       71.01       60.58     20.08 o 
  -9  -3   8     5286.18     5634.77    149.50 o 
  -8  -3   8      347.73      383.60     59.63 o 
  -7  -3   8     1029.45      998.37     30.80 o 
  -6  -3   8       25.61       29.23     15.14 o 
  -5  -3   8     1285.97     1391.45     41.65 o 
  -4  -3   8       46.63       45.44      6.30 o 
  -3  -3   8    17026.70    17238.13    314.52 o 
  -2  -3   8        5.04        0.00      9.45 o 
  -1  -3   8     1875.65     1949.43     40.81 o 
   0  -3   8     2483.41     2445.18     51.52 o 
   1  -3   8     3140.84     3259.75     66.89 o 
   2  -3   8      340.85      365.20     58.69 o 
   3  -3   8     5039.97     5279.09    106.87 o 
   4  -3   8     8498.67     8811.11    160.32 o 
   5  -3   8      246.33      221.89     15.90 o 
   6  -3   8     1472.56     1478.19     35.48 o 
   7  -3   8      133.09      105.17     15.40 o 
   8  -3   8      345.97      304.93     19.95 o 
   9  -3   8     4443.41     4853.71    268.82 o 
  10  -3   8       99.50       85.98     16.05 o 
  11  -3   8      467.93      453.49     28.02 o 
  12  -3   8     1113.38     1107.58    131.57 o 
  13  -3   8        1.07       -3.99     22.89 o 
  14  -3   8        5.35      -47.33     47.33 o 
  15  -3   8      909.74     1018.50     94.66 o 
 -13  -2   8      168.32       70.05     31.44 o 
 -12  -2   8      322.12      330.19     36.84 o 
 -11  -2   8      585.45      575.99     41.43 o 
 -10  -2   8       60.05       55.46     18.03 o 
  -9  -2   8        0.73        4.73      3.79 o 
  -8  -2   8     3075.10     3100.13     90.34 o 
  -7  -2   8      793.06      836.77     29.50 o 
  -6  -2   8       20.23       28.10      8.91 o 
  -5  -2   8      293.21      257.44     15.14 o 
  -4  -2   8      971.74      914.08     26.10 o 
  -3  -2   8       50.35       50.49      9.97 o 
  -2  -2   8     7226.36     7198.60    140.65 o 
  -1  -2   8     1209.85     1129.04     71.94 o 
   0  -2   8     7012.40     7315.15    185.53 o 
   1  -2   8        6.56       34.83     20.82 o 
   2  -2   8      567.05      639.93     23.17 o 
   3  -2   8       52.82       48.58     29.34 o 
   4  -2   8    11768.01    11876.45    225.04 o 
   5  -2   8     7358.00     7808.35    140.09 o 
   6  -2   8     2387.83     2467.55     54.10 o 
   7  -2   8      643.50      663.67     23.65 o 
   8  -2   8      335.52      405.61     19.55 o 
   9  -2   8     1808.45     1859.50     57.78 o 
  10  -2   8     1049.26     1077.39    104.12 o 
  11  -2   8     1235.11     1207.70     94.66 o 
  12  -2   8     2471.29     2770.20     96.13 o 
  13  -2   8      312.63      331.08     29.34 o 
  14  -2   8       76.97       70.84     25.33 o 
  15  -2   8      198.63      212.03     51.11 o 
  16  -2   8      501.03      496.00    100.34 o 
 -13  -1   8      830.80      793.40     65.05 o 
 -12  -1   8      395.03      350.15     53.95 o 
 -11  -1   8     1846.20     1960.05     95.69 o 
 -10  -1   8      478.55      414.38     28.40 o 
  -9  -1   8       79.98       83.88     10.55 o 
  -8  -1   8     1551.08     1615.89     49.65 o 
  -7  -1   8      676.64      720.23     41.65 o 
  -6  -1   8       98.73       89.03     12.43 o 
  -5  -1   8     3506.82     3573.47     83.42 o 
  -4  -1   8      228.59      151.91     33.13 o 
  -3  -1   8      105.87      123.05     17.04 o 
  -2  -1   8     1185.74     1207.42     30.10 o 
  -1  -1   8     4152.95     3975.94     86.86 o 
   0  -1   8     1899.15     1794.53    150.50 o 
   1  -1   8     3963.11     3723.48     68.23 o 
   2  -1   8      176.51      160.37     12.25 o 
   3  -1   8       45.17       21.33     20.82 o 
   4  -1   8     6148.55     6130.32    122.44 o 
   5  -1   8     3737.91     3655.05     83.59 o 
   6  -1   8      785.49      733.49     25.33 o 
   7  -1   8     2494.63     2739.79     52.76 o 
   8  -1   8      660.12      716.39     23.17 o 
   9  -1   8        2.35        4.73     10.71 o 
  10  -1   8      647.55      747.25     71.94 o 
  11  -1   8     1641.87     1756.64     48.14 o 
  12  -1   8     1881.91     2045.55     79.51 o 
  13  -1   8     1870.18     2005.41     73.48 o 
  14  -1   8        2.13        8.80     28.40 o 
  15  -1   8       28.69       36.05     30.70 o 
  16  -1   8      166.93      209.27     75.72 o 
 -13   0   8       87.78       54.14     39.89 o 
 -12   0   8      356.29      353.01     37.30 o 
 -11   0   8      586.55      558.12     44.11 o 
 -10   0   8     3038.85     3195.42     86.47 o 
  -9   0   8       61.47       33.98     12.25 o 
  -8   0   8       80.04       98.15     14.30 o 
  -7   0   8     3354.15     3535.05     91.81 o 
  -6   0   8     1034.64     1087.06     53.01 o 
  -5   0   8     1641.44     1756.60     52.06 o 
  -4   0   8     8470.59     9047.95    271.66 o 
  -3   0   8      457.35      456.24     21.64 o 
  -2   0   8      693.15      726.44     25.80 o 
  -1   0   8     9665.65    10065.19    210.07 o 
   0   0   8     1347.63     1329.93     32.63 o 
   1   0   8     1229.06     1210.34     53.01 o 
   2   0   8    14696.89    14450.51    270.70 o 
   3   0   8      102.76      113.62     13.39 o 
   4   0   8       30.10       -4.22      8.62 o 
   5   0   8     2650.43     2621.94     56.82 o 
   6   0   8     1029.79     1011.45     28.20 o 
   7   0   8      743.57      737.08     27.45 o 
   8   0   8     7943.36     8003.66    199.72 o 
   9   0   8      586.11      628.67     24.74 o 
  10   0   8      903.18      810.47     35.97 o 
  11   0   8     2468.68     2513.83     73.30 o 
  12   0   8        1.72       11.36     16.06 o 
  13   0   8      331.27      278.97     41.65 o 
  14   0   8     1838.92     1895.75     73.59 o 
  15   0   8      375.25      355.39     37.20 o 
  16   0   8      188.22      196.44     40.42 o 
 -12   1   8      919.78      940.66     64.08 o 
 -11   1   8      265.47      286.13     56.79 o 
 -10   1   8      578.22      580.56     34.08 o 
  -9   1   8     4338.08     4413.25    130.86 o 
  -8   1   8      488.64      471.58     25.71 o 
  -7   1   8      105.39      106.52     15.40 o 
  -6   1   8      490.12      480.12     22.90 o 
  -5   1   8      614.65      571.12     25.56 o 
  -4   1   8      856.43      881.18     28.42 o 
  -3   1   8     8534.31     8504.47    226.28 o 
  -2   1   8     1991.35     2264.32    106.01 o 
  -1   1   8      917.60      773.43     29.42 o 
   0   1   8    13254.19    13687.18    272.03 o 
   1   1   8      804.16      783.76     26.06 o 
   2   1   8        3.23        3.22     11.67 o 
   3   1   8    15500.33    15469.42    355.20 o 
   4   1   8      662.00      633.81     20.46 o 
   5   1   8     1133.55     1113.53     26.37 o 
   6   1   8     1520.50     1472.05     52.06 o 
   7   1   8      951.46     1046.06     29.09 o 
   8   1   8      283.28      268.94     20.08 o 
   9   1   8     5995.32     6279.49    135.20 o 
  10   1   8     1266.70     1300.44     43.21 o 
  11   1   8     1300.60     1252.27     47.33 o 
  12   1   8     1631.05     1552.34     51.42 o 
  13   1   8       99.92       91.73     19.38 o 
  14   1   8       21.03       -7.82     20.46 o 
  15   1   8     2105.52     2219.55    172.27 o 
  16   1   8      240.64      266.40     52.06 o 
 -12   2   8      843.70      725.04     88.95 o 
 -11   2   8      496.64      531.10     34.80 o 
 -10   2   8      181.11      152.86     33.13 o 
  -9   2   8        0.92      -14.54     14.54 o 
  -8   2   8     3185.66     3428.31    103.46 o 
  -7   2   8     3239.73     3248.95     84.50 o 
  -6   2   8      507.28      496.45     25.22 o 
  -5   2   8     1152.86     1217.42     41.37 o 
  -4   2   8      272.96      266.03     30.29 o 
  -3   2   8        2.02      -11.86     12.66 o 
  -2   2   8     4406.43     4328.50     93.20 o 
  -1   2   8     2739.37     2846.13     61.98 o 
   0   2   8     5524.07     5630.52    126.45 o 
   1   2   8     1112.53     1199.51     88.03 o 
   2   2   8       19.41       35.97     23.66 o 
   3   2   8      353.37      388.39     19.38 o 
   4   2   8     1455.49     1368.05     36.36 o 
   5   2   8     1234.77     1091.49     26.84 o 
   6   2   8     4751.15     4680.87    103.58 o 
   7   2   8      848.12      713.83     69.10 o 
   8   2   8      431.80      479.42     21.34 o 
   9   2   8      224.73      242.95     24.61 o 
  10   2   8      892.86      920.29     32.75 o 
  11   2   8     1789.91     1875.33     86.14 o 
  12   2   8     1130.72     1200.50     42.59 o 
  13   2   8       17.79       -1.15     23.66 o 
  14   2   8       81.91       48.64     32.18 o 
  15   2   8      119.77      117.60     28.35 o 
  16   2   8     1180.88     1248.94    104.39 o 
 -12   3   8      440.82      486.50    113.59 o 
 -11   3   8     1376.49     1364.92     72.28 o 
 -10   3   8       41.14       52.72     16.79 o 
  -9   3   8      248.05      233.14     18.56 o 
  -8   3   8      289.19      295.99     20.72 o 
  -7   3   8     1369.13     1501.79     44.58 o 
  -6   3   8     1352.16     1361.65     40.42 o 
  -5   3   8     3500.54     3743.67     88.94 o 
  -4   3   8      814.38      798.23     34.08 o 
  -3   3   8      111.45      104.08     12.66 o 
  -2   3   8     1039.07     1022.86     31.27 o 
  -1   3   8     5943.85     6063.65    142.93 o 
   0   3   8     5880.53     6141.52    137.30 o 
   1   3   8    13436.17    13906.74    320.80 o 
   2   3   8      188.43      144.64     14.01 o 
   3   3   8       74.48       67.35     16.09 o 
   4   3   8      263.85      210.93     14.54 o 
   5   3   8     2610.15     2546.12     61.53 o 
   6   3   8     1444.98     1508.85     36.79 o 
   7   3   8    10604.26    10561.27    210.12 o 
   8   3   8      961.76      984.31     30.01 o 
   9   3   8      320.22      322.34     59.63 o 
  10   3   8      338.34      338.02     22.72 o 
  11   3   8      320.28      317.96     23.66 o 
  12   3   8      203.80      159.54     20.46 o 
  13   3   8     2819.69     2809.68     97.33 o 
  14   3   8      162.51      145.98     26.67 o 
  15   3   8      262.67      237.94     35.72 o 
  16   3   8      554.37      464.26     49.37 o 
 -11   4   8      110.90      135.63     32.90 o 
 -10   4   8     1942.80     1986.81     78.03 o 
  -9   4   8       35.61       11.74     11.67 o 
  -8   4   8      551.72      545.45     27.51 o 
  -7   4   8     1941.83     1888.09     70.19 o 
  -6   4   8      388.01      382.77     21.82 o 
  -5   4   8     1044.17     1068.72     58.69 o 
  -4   4   8    11689.79    12231.37    243.17 o 
  -3   4   8      575.19      541.25     24.74 o 
  -2   4   8     1190.36     1243.28     37.48 o 
  -1   4   8     1411.62     1459.41     46.38 o 
   0   4   8     1125.57     1087.85     47.33 o 
   1   4   8     2340.68     2488.84     62.23 o 
   2   4   8     7884.98     8011.25    191.20 o 
   3   4   8      919.64      857.65     28.11 o 
   4   4   8      276.18      316.62     20.72 o 
   5   4   8      536.88      473.71     28.40 o 
   6   4   8       26.71        6.57     11.32 o 
   7   4   8       27.67       -7.15     13.25 o 
   8   4   8     7782.50     7727.25    159.57 o 
   9   4   8      143.59      183.39     18.03 o 
  10   4   8     1006.82      920.11     33.96 o 
  11   4   8      752.47      750.77     31.38 o 
  12   4   8     1269.57     1149.74     44.98 o 
  13   4   8      344.87      322.08     25.47 o 
  14   4   8     5213.92     5256.25    166.33 o 
  15   4   8       13.01       -7.01     24.74 o 
  16   4   8      156.54      141.04     49.53 o 
 -11   5   8       33.58       41.09     38.87 o 
 -10   5   8      146.50       61.87     34.56 o 
  -9   5   8     2175.26     2528.90    113.39 o 
  -8   5   8      270.82      249.13     19.87 o 
  -7   5   8      217.36      259.93     23.11 o 
  -6   5   8      790.95      744.79     56.79 o 
  -5   5   8      384.95      354.02     36.92 o 
  -4   5   8      715.11      706.84     27.73 o 
  -3   5   8     7652.56     7733.43    203.36 o 
  -2   5   8      448.83      451.64     20.46 o 
  -1   5   8     3138.29     3140.87     78.67 o 
   0   5   8      754.95      738.16     34.08 o 
   1   5   8      441.54      397.70     28.40 o 
   2   5   8      309.21      345.71     19.38 o 
   3   5   8     5041.32     5098.41    102.40 o 
   4   5   8      312.95      250.01     35.02 o 
   5   5   8      248.33      208.78     18.56 o 
   6   5   8     1312.92     1357.05     47.30 o 
   7   5   8       52.37       54.98     16.37 o 
   8   5   8      263.17      276.81     18.17 o 
   9   5   8     4518.10     4568.57    239.48 o 
  10   5   8     3051.23     3086.05     83.19 o 
  11   5   8     1623.39     1542.85     48.19 o 
  12   5   8      277.15      297.22     23.40 o 
  13   5   8      464.06      368.13     30.70 o 
  14   5   8      410.18      377.50     42.03 o 
  15   5   8     1751.82     1882.66    112.64 o 
  16   5   8      363.36      325.66     55.85 o 
 -10   6   8       95.67       99.59     34.56 o 
  -9   6   8       29.63        0.63     34.12 o 
  -8   6   8     2633.21     2805.01    154.29 o 
  -7   6   8     1136.72     1126.33     45.83 o 
  -6   6   8      453.85      432.22     25.20 o 
  -5   6   8      344.04      422.18     24.09 o 
  -4   6   8      334.88      292.38     21.29 o 
  -3   6   8      778.60      741.25     28.11 o 
  -2   6   8     4971.02     5312.33    139.06 o 
  -1   6   8     1661.35     1666.46     57.92 o 
   0   6   8     4479.51     4709.20    124.60 o 
   1   6   8      344.38      326.49     16.69 o 
   2   6   8       97.69      105.87     14.01 o 
   3   6   8      589.12      599.81     24.52 o 
   4   6   8     5357.93     5190.75    108.80 o 
   5   6   8     1528.77     1604.07     53.92 o 
   6   6   8     3720.06     3791.88    102.29 o 
   7   6   8      886.13      872.70     38.87 o 
   8   6   8       47.88       60.65     17.98 o 
   9   6   8      156.60      123.35     17.58 o 
  10   6   8     2357.69     2388.64     94.66 o 
  11   6   8     1330.31     1446.94    117.37 o 
  12   6   8     1631.33     1711.96     87.08 o 
  13   6   8      901.10      823.51     58.69 o 
  14   6   8      728.30      518.71     53.01 o 
  15   6   8      265.87      238.53     45.43 o 
  16   6   8      710.70      630.41    106.01 o 
 -10   7   8      434.82      391.51     49.19 o 
  -9   7   8       44.00        2.02     39.89 o 
  -8   7   8     1749.94     1683.10    120.39 o 
  -7   7   8     2314.25     2287.38     80.95 o 
  -6   7   8      212.38      191.45     20.63 o 
  -5   7   8      717.68      750.20     37.86 o 
  -4   7   8      453.28      417.93     24.52 o 
  -3   7   8        1.03       -2.84     13.19 o 
  -2   7   8     2312.84     2331.53     78.56 o 
  -1   7   8     4213.76     4282.23    147.66 o 
   0   7   8     1552.09     1666.92     52.06 o 
   1   7   8     5095.74     5198.54    119.16 o 
   2   7   8       17.38       17.04     13.25 o 
   3   7   8      393.94      339.01     19.38 o 
   4   7   8      343.60      307.43     18.03 o 
   5   7   8     2259.75     2378.79     73.05 o 
   6   7   8     1394.26     1444.18    176.06 o 
   7   7   8     6713.96     7022.67    191.70 o 
   8   7   8       14.95       24.19     17.16 o 
   9   7   8       12.73        1.36     14.85 o 
  10   7   8      625.17      582.83     74.78 o 
  11   7   8     1074.90     1058.05     55.85 o 
  12   7   8      769.88      701.10     41.78 o 
  13   7   8     3724.71     4020.98    202.56 o 
  14   7   8      125.25      117.37     37.86 o 
  15   7   8        0.64        9.47     68.15 o 
  16   7   8      593.74      579.29     98.44 o 
  -9   8   8        6.55        0.14     32.63 o 
  -8   8   8        5.94       -8.27     37.99 o 
  -7   8   8      930.60      861.04     68.11 o 
  -6   8   8      429.13      424.81     25.80 o 
  -5   8   8       98.93       94.34     14.06 o 
  -4   8   8      662.21      777.41     33.18 o 
  -3   8   8       44.82       68.36     35.97 o 
  -2   8   8       66.50       71.71     16.32 o 
  -1   8   8      328.11      314.26     28.40 o 
   0   8   8      860.10      923.60     70.05 o 
   1   8   8      861.17      845.72     30.70 o 
   2   8   8     5346.88     5455.19    189.31 o 
   3   8   8       81.08       55.60     18.93 o 
   4   8   8      551.78      604.88     61.53 o 
   5   8   8     3069.82     3060.38     79.78 o 
   6   8   8      260.29      248.83     25.80 o 
   7   8   8      603.15      578.44     34.09 o 
   8   8   8     7644.44     7787.01    268.07 o 
   9   8   8     1110.10     1139.03     46.25 o 
  10   8   8      503.76      512.98     30.64 o 
  11   8   8      731.38      704.13     49.22 o 
  12   8   8        5.17       13.25     24.61 o 
  13   8   8      429.03      352.12     56.79 o 
  14   8   8     2951.91     2587.89    164.70 o 
  15   8   8       72.72      -13.25     32.18 o 
  16   8   8       25.66       51.11     62.47 o 
  -8   9   8     1028.69     1023.86     95.37 o 
  -7   9   8      246.12      309.28     65.31 o 
  -6   9   8      377.10      414.98     43.12 o 
  -5   9   8       22.74       20.17     12.14 o 
  -4   9   8       49.17       28.73     15.40 o 
  -3   9   8     2889.51     3017.48     98.82 o 
  -2   9   8      838.96      793.67     32.75 o 
  -1   9   8      791.48      797.00     41.65 o 
   0   9   8       80.81       88.47     23.66 o 
   1   9   8      125.97      132.11     16.75 o 
   2   9   8      272.45      278.43     21.29 o 
   3   9   8     1077.92     1072.12     36.79 o 
   4   9   8      203.58      174.68     27.45 o 
   5   9   8     2946.85     3019.90     86.24 o 
   6   9   8     3166.04     3332.41    111.62 o 
   7   9   8      290.51      305.59     30.01 o 
   8   9   8       35.45       39.93     22.72 o 
   9   9   8     4657.69     4957.36    153.15 o 
  10   9   8     2250.60     2310.81     87.52 o 
  11   9   8      845.74      798.90     51.11 o 
  12   9   8       91.05      136.30     41.65 o 
  13   9   8      131.10       62.47     39.76 o 
  14   9   8      150.34       92.76     45.43 o 
  15   9   8     1887.90     1870.40    181.74 o 
  -7  10   8      689.31      679.99     74.39 o 
  -6  10   8     1395.79     1442.08    108.40 o 
  -5  10   8      156.20      159.85     35.48 o 
  -4  10   8      175.34      165.85     18.63 o 
  -3  10   8       83.92       82.35     18.17 o 
  -2  10   8     3577.28     3979.85    147.79 o 
  -1  10   8      837.73      933.31     51.11 o 
   0  10   8     2236.95     2369.70     80.75 o 
   1  10   8      145.94      133.59     24.61 o 
   2  10   8       38.39       35.21     14.85 o 
   3  10   8      129.25      162.84     27.45 o 
   4  10   8     3520.70     3614.55    106.99 o 
   5  10   8      215.37      209.73     21.29 o 
   6  10   8     1343.42     1306.71     47.76 o 
   7  10   8      450.99      399.11     35.00 o 
   8  10   8       41.10       57.46     24.09 o 
   9  10   8        0.48        3.16     18.63 o 
  10  10   8     1481.35     1467.17     73.83 o 
  11  10   8     1131.68     1058.25     56.79 o 
  12  10   8      894.68      971.17     73.83 o 
  13  10   8        3.12      -30.29     30.29 o 
  14  10   8       38.23      -39.76     39.76 o 
  15  10   8      299.51      179.85     75.72 o 
  -6  11   8      329.00      289.62    104.12 o 
  -5  11   8     1405.15     1363.48     77.64 o 
  -4  11   8       22.67       28.01     24.87 o 
  -3  11   8       60.02       21.20     28.35 o 
  -2  11   8      248.16      240.83     25.40 o 
  -1  11   8      900.55      916.01     49.59 o 
   0  11   8      703.66      738.52     54.90 o 
   1  11   8     2994.75     3106.17    113.59 o 
   2  11   8       98.98       76.44     31.24 o 
   3  11   8      169.27      158.17     17.48 o 
   4  11   8       75.66      101.23     19.38 o 
   5  11   8     1488.53     1509.23     73.83 o 
   6  11   8     1253.57     1327.05     49.31 o 
   7  11   8     4791.48     5034.93    146.36 o 
   8  11   8      105.70      143.90     31.82 o 
   9  11   8      365.87      316.15     51.11 o 
  10  11   8      706.14      747.78     62.47 o 
  11  11   8     1088.43     1024.18     68.15 o 
  12  11   8      551.19      503.57     56.79 o 
  13  11   8     1870.75     1843.90    111.69 o 
  14  11   8        3.42      -37.86     37.86 o 
  -5  12   8      262.35      342.92    114.53 o 
  -4  12   8     1509.39     1493.99     85.74 o 
  -3  12   8       12.98       45.90     40.81 o 
  -2  12   8      726.72      735.67     59.29 o 
  -1  12   8        1.15       15.89     25.56 o 
   0  12   8      419.66      380.32     25.47 o 
   1  12   8       72.42       48.81     20.48 o 
   2  12   8     3170.21     3265.54    181.74 o 
   3  12   8     1027.08      934.39     64.37 o 
   4  12   8      191.25      219.72     23.17 o 
   5  12   8      219.60      203.40     23.46 o 
   6  12   8      618.09      597.45     34.97 o 
   7  12   8       28.06       27.17     28.40 o 
   8  12   8     2535.20     2687.16    113.00 o 
   9  12   8      128.82      147.66     35.97 o 
  10  12   8     1136.58      903.02     79.51 o 
  11  12   8      175.93      159.02     47.33 o 
  12  12   8      208.72      106.01     47.33 o 
  13  12   8       35.63       68.15     43.54 o 
  14  12   8      709.72      694.77    123.05 o 
  -4  13   8       68.64      103.65     48.85 o 
  -3  13   8     2169.56     2396.41    120.54 o 
  -2  13   8      602.17      660.17     63.49 o 
  -1  13   8     1114.80     1128.04     72.72 o 
   0  13   8      491.54      475.95     33.65 o 
   1  13   8        5.37       41.50     24.87 o 
   2  13   8       14.98       33.23     23.98 o 
   3  13   8     3287.78     3232.52    138.45 o 
   4  13   8      965.45      891.09     49.19 o 
   5  13   8      653.48      663.41     41.57 o 
   6  13   8      645.38      764.82     54.90 o 
   7  13   8      120.36       98.08     31.17 o 
   8  13   8        8.15       15.02     29.92 o 
   9  13   8     1906.97     1889.68    108.95 o 
  10  13   8      974.35      819.72    107.91 o 
  11  13   8      280.28      268.82     94.66 o 
  12  13   8      153.25       37.86     87.08 o 
  13  13   8       16.01      -45.43    113.59 o 
  -2  14   8      687.56      623.55     71.85 o 
  -1  14   8      217.70      199.21     45.94 o 
   0  14   8      613.01      552.90     60.63 o 
   1  14   8      472.81      476.46     40.42 o 
   2  14   8      425.51      329.42     29.92 o 
   3  14   8      164.99      169.44     28.35 o 
   4  14   8     1618.16     1547.12     78.09 o 
   5  14   8      139.01      159.80     58.69 o 
   6  14   8     1397.72     1380.77     72.28 o 
   7  14   8        8.36      -22.19     29.62 o 
   8  14   8        8.06      -30.41     31.38 o 
   9  14   8       69.55       56.76     54.90 o 
  10  14   8      634.62      681.43     65.14 o 
  11  14   8      552.17      583.08    109.80 o 
  12  14   8     1068.37      984.42    166.59 o 
   1  15   8     2029.47     2184.66    204.46 o 
   2  15   8        0.21       34.83     25.56 o 
   3  15   8       70.12       85.13     36.04 o 
   4  15   8      593.86      556.17     61.53 o 
   5  15   8      628.78      602.88     58.08 o 
   6  15   8      185.45      173.94     32.11 o 
   7  15   8     2805.25     2843.06    171.94 o 
   8  15   8       56.37        3.79     56.79 o 
   9  15   8        0.44      -87.08     87.08 o 
  10  15   8      193.44      238.53     88.98 o 
   4  16   8      204.73      134.41     60.58 o 
   5  16   8      214.35      295.33     98.44 o 
  -4 -15   9       48.10      -41.65     41.65 o 
  -3 -15   9        7.29       28.40     47.33 o 
  -2 -15   9      183.21       81.40     49.22 o 
  -1 -15   9     1358.63     1082.86     96.55 o 
   0 -15   9      157.43      155.24     73.83 o 
   1 -15   9      977.37     1255.14    147.66 o 
  -7 -14   9      218.32      132.52     71.94 o 
  -6 -14   9      873.63      980.64    111.69 o 
  -5 -14   9      559.32      499.78     66.26 o 
  -4 -14   9     1115.46      937.09     88.98 o 
  -3 -14   9        9.65       11.36     34.08 o 
  -2 -14   9       18.02        5.68     34.08 o 
  -1 -14   9      615.90      516.82     64.37 o 
   0 -14   9      179.20      179.85     41.65 o 
   1 -14   9       71.01       11.36     77.62 o 
   2 -14   9     1433.03     1253.24    134.41 o 
   3 -14   9       50.14       35.97     28.40 o 
   4 -14   9       98.43       35.97     35.97 o 
  -8 -13   9      275.05      259.36     96.55 o 
  -7 -13   9      397.79      528.18     98.44 o 
  -6 -13   9      236.00      232.85     41.65 o 
  -5 -13   9      123.58       98.44     39.76 o 
  -4 -13   9        1.70       22.72     26.50 o 
  -3 -13   9     2296.48     2338.00    130.63 o 
  -2 -13   9      492.64      488.42     58.69 o 
  -1 -13   9      169.07       96.55     35.97 o 
   0 -13   9      677.17      609.58     51.11 o 
   1 -13   9       27.33        3.79     20.82 o 
   2 -13   9      146.78      117.37     35.97 o 
   3 -13   9     2466.59     2442.12    147.66 o 
   4 -13   9      178.07      174.17     41.65 o 
   5 -13   9      467.26      391.88     58.69 o 
   6 -13   9      914.75      751.57     85.19 o 
  -9 -12   9        1.48      -34.08     71.94 o 
  -8 -12   9     1746.02     1906.37    206.35 o 
  -7 -12   9      446.57      357.80     45.43 o 
  -6 -12   9      557.22      522.50     37.86 o 
  -5 -12   9      762.92      761.03     45.43 o 
  -4 -12   9       33.87       39.76     17.04 o 
  -3 -12   9        0.46       13.25     15.14 o 
  -2 -12   9     2864.15     2934.33    157.13 o 
  -1 -12   9     1862.73     1823.07     85.19 o 
   0 -12   9     1311.55     1239.99     66.26 o 
   1 -12   9      360.49      329.40     24.61 o 
   2 -12   9        7.66       22.72     13.25 o 
   3 -12   9      254.66      223.39     24.61 o 
   4 -12   9     2153.40     2260.38    106.01 o 
   5 -12   9      283.35      219.08     28.95 o 
   6 -12   9      861.72      721.55     56.85 o 
   7 -12   9      588.64      596.33     71.94 o 
   8 -12   9       63.80        3.79     54.90 o 
 -10 -11   9      143.13       56.79     70.05 o 
  -9 -11   9        6.08      -39.76     39.76 o 
  -8 -11   9      185.45      225.28     45.43 o 
  -7 -11   9     1064.34      995.78     58.69 o 
  -6 -11   9      350.80      327.51     28.40 o 
  -5 -11   9     2686.10     2780.99    109.80 o 
  -4 -11   9       10.82       -7.57     18.93 o 
  -3 -11   9       40.37       47.33     18.93 o 
  -2 -11   9      916.34      954.13     54.90 o 
  -1 -11   9     1446.07     1542.89     73.83 o 
   0 -11   9     1613.14     1690.56     60.58 o 
   1 -11   9     2607.88     2763.95     92.76 o 
   2 -11   9      250.37      208.24     18.93 o 
   3 -11   9      250.66      292.53     26.06 o 
   4 -11   9      360.04      305.52     31.27 o 
   5 -11   9      698.62      683.47     40.62 o 
   6 -11   9      877.46      798.05     37.42 o 
   7 -11   9     1784.09     1898.80    134.41 o 
   8 -11   9       53.04       56.79     43.54 o 
   9 -11   9        1.05      -28.40     41.65 o 
 -11 -10   9      287.06      340.76     98.44 o 
 -10 -10   9     2394.93     2576.54    153.34 o 
  -9 -10   9        4.38       50.39     58.69 o 
  -8 -10   9        1.41       -8.95     21.82 o 
  -7 -10   9      385.39      361.59     26.50 o 
  -6 -10   9      820.82      798.90     41.65 o 
  -5 -10   9     1986.70     2074.86     90.87 o 
  -4 -10   9     2803.17     3087.68    115.48 o 
  -3 -10   9       54.96       49.22     18.93 o 
  -2 -10   9       84.20       53.01     17.04 o 
  -1 -10   9      842.07      808.36     43.54 o 
   0 -10   9      554.68      611.48     28.40 o 
   1 -10   9      376.53      402.17     55.85 o 
   2 -10   9     4697.37     4682.23    134.52 o 
   3 -10   9        1.36       -0.69     14.54 o 
   4 -10   9      554.09      497.60     61.53 o 
   5 -10   9      387.05      352.42     27.55 o 
   6 -10   9       58.53       33.60     23.11 o 
   7 -10   9       87.76       75.30     22.36 o 
   8 -10   9     2476.81     2582.21    102.23 o 
   9 -10   9       17.05       18.93     35.97 o 
  10 -10   9      165.60      102.23     45.43 o 
 -11  -9   9      150.94      159.02     43.54 o 
 -10  -9   9      129.83      137.98     34.08 o 
  -9  -9   9     1861.21     1979.67     93.71 o 
  -8  -9   9      105.39       98.10     27.45 o 
  -7  -9   9       72.06       80.66     13.84 o 
  -6  -9   9      748.08      768.61     45.43 o 
  -5  -9   9       15.21       39.76     17.04 o 
  -4  -9   9      273.14      293.43     28.40 o 
  -3  -9   9     2270.88     2320.96     88.98 o 
  -2  -9   9        2.07       10.73     16.09 o 
  -1  -9   9      233.36      234.47     19.95 o 
   0  -9   9      514.23      560.15     30.09 o 
   1  -9   9      339.29      341.53     16.69 o 
   2  -9   9      115.22       85.45     13.19 o 
   3  -9   9     4082.43     4338.12    128.55 o 
   4  -9   9       47.14       55.85     16.06 o 
   5  -9   9      204.56      216.87     20.92 o 
   6  -9   9      565.14      549.79     32.20 o 
   7  -9   9       97.97       77.62     25.03 o 
   8  -9   9       14.54       11.27     22.70 o 
   9  -9   9     2449.35     2616.29    128.73 o 
  10  -9   9       60.50       88.98     34.08 o 
  11  -9   9      414.60      301.01     68.15 o 
 -12  -8   9      658.11      556.58     71.94 o 
 -11  -8   9      126.93      138.20     51.11 o 
 -10  -8   9       73.60       20.87     30.44 o 
  -9  -8   9       41.87       49.36     26.67 o 
  -8  -8   9      948.43      930.61     48.99 o 
  -7  -8   9     1371.82     1408.48     46.19 o 
  -6  -8   9     2259.70     2306.18     83.57 o 
  -5  -8   9     1396.76     1359.26     64.37 o 
  -4  -8   9      999.84      915.28     40.41 o 
  -3  -8   9      810.65      854.29     48.27 o 
  -2  -8   9      177.37      187.56     21.77 o 
  -1  -8   9        6.90        7.10     13.19 o 
   0  -8   9     1539.16     1562.39     72.89 o 
   1  -8   9       77.87       88.47     13.25 o 
   2  -8   9       12.02       -7.68     10.86 o 
   3  -8   9      154.56      170.10     17.74 o 
   4  -8   9     1194.72     1282.04     45.43 o 
   5  -8   9      739.69      756.65     32.75 o 
   6  -8   9      786.58      788.68     34.50 o 
   7  -8   9       41.10        7.95     15.75 o 
   8  -8   9      126.18      113.23     23.71 o 
   9  -8   9      373.16      287.75     45.43 o 
  10  -8   9     1239.11     1302.47     75.72 o 
  11  -8   9      199.40      183.63     45.43 o 
  12  -8   9      610.87      365.37     70.05 o 
 -12  -7   9      820.93      745.89     79.51 o 
 -11  -7   9     1029.05     1043.11     83.30 o 
 -10  -7   9      296.74      273.86     61.53 o 
  -9  -7   9        0.06       14.26     30.10 o 
  -8  -7   9      454.50      506.32     38.66 o 
  -7  -7   9     4294.35     4461.91    222.44 o 
  -6  -7   9     1866.98     2045.23    129.68 o 
  -5  -7   9     5064.14     5249.99    135.54 o 
  -4  -7   9      609.98      601.05     26.84 o 
  -3  -7   9      141.66      132.12     22.72 o 
  -2  -7   9       66.29       92.80     16.09 o 
  -1  -7   9     3297.75     3215.27     83.30 o 
   0  -7   9       48.93       61.88     12.31 o 
   1  -7   9     5715.07     6057.99    144.46 o 
   2  -7   9      921.99      933.76     26.08 o 
   3  -7   9      705.31      709.53     28.11 o 
   4  -7   9      577.14      691.07     31.24 o 
   5  -7   9     1463.65     1355.07     42.75 o 
   6  -7   9      134.95      139.14     32.18 o 
   7  -7   9     1099.63     1121.00     47.33 o 
   8  -7   9       57.69       55.85     20.08 o 
   9  -7   9      103.43       81.33     23.12 o 
  10  -7   9     1188.35     1258.92     68.15 o 
  11  -7   9      505.65      365.37     49.22 o 
  12  -7   9      563.89      492.21     66.26 o 
  13  -7   9     2218.38     2112.72    164.70 o 
 -12  -6   9      226.20      138.20     54.90 o 
 -11  -6   9      443.59      535.75     62.47 o 
 -10  -6   9     2064.10     2037.57     92.43 o 
  -9  -6   9      113.71       88.51     30.29 o 
  -8  -6   9      170.96      162.64     26.50 o 
  -7  -6   9     1336.34     1281.20     64.94 o 
  -6  -6   9     2087.24     2106.16     68.23 o 
  -5  -6   9     2261.36     2285.59     64.67 o 
  -4  -6   9     6450.20     6549.76    191.19 o 
  -3  -6   9     1776.65     1795.36     67.21 o 
  -2  -6   9      367.77      336.79     19.21 o 
  -1  -6   9      438.43      466.21     16.79 o 
   0  -6   9      173.48      178.30     13.19 o 
   1  -6   9     1382.41     1341.16     61.53 o 
   2  -6   9    10729.46    11034.56    256.46 o 
   3  -6   9      345.38      369.00     29.34 o 
   4  -6   9       82.58       66.15     12.66 o 
   5  -6   9     1072.56     1098.33     48.27 o 
   6  -6   9      830.43      804.50     28.02 o 
   7  -6   9       68.59       58.97     24.61 o 
   8  -6   9     3502.94     3621.58    205.40 o 
   9  -6   9      745.06      683.03     72.89 o 
  10  -6   9       48.15       85.19     30.29 o 
  11  -6   9      980.59      999.57     60.58 o 
  12  -6   9      160.93      160.92     53.01 o 
  13  -6   9      456.20      372.94     58.69 o 
 -12  -5   9      633.49      637.98     75.72 o 
 -11  -5   9      144.93      176.06     43.54 o 
 -10  -5   9      148.31      156.42     22.05 o 
  -9  -5   9     4568.26     4842.68    250.84 o 
  -8  -5   9      686.90      667.52     36.69 o 
  -7  -5   9     1405.15     1441.65    106.96 o 
  -6  -5   9     2101.06     2097.26     60.17 o 
  -5  -5   9      173.96      164.29     12.66 o 
  -4  -5   9      277.02      264.51     18.93 o 
  -3  -5   9     7016.19     6995.56    201.28 o 
  -2  -5   9      384.16      397.74     15.40 o 
  -1  -5   9      877.71      862.18     26.08 o 
   0  -5   9     2658.30     2876.32     60.81 o 
   1  -5   9       21.09       13.69     14.20 o 
   2  -5   9      596.09      570.91     29.34 o 
   3  -5   9     6020.37     6246.53    160.08 o 
   4  -5   9     4154.93     4177.33     89.29 o 
   5  -5   9     1035.71     1000.07     33.18 o 
   6  -5   9     1426.88     1344.39     63.42 o 
   7  -5   9       14.29       17.04     20.82 o 
   8  -5   9       31.53       10.92     16.05 o 
   9  -5   9     3507.98     3888.78    120.80 o 
  10  -5   9      808.26      846.02     58.69 o 
  11  -5   9      590.89      537.65     43.54 o 
  12  -5   9      142.94      121.16     54.90 o 
  13  -5   9       23.06      -11.36     39.76 o 
  14  -5   9       10.96       -9.47     39.76 o 
 -12  -4   9      308.43      276.40     54.90 o 
 -11  -4   9      716.61      616.67    148.61 o 
 -10  -4   9      104.97       80.07     23.46 o 
  -9  -4   9       75.23       72.28     18.02 o 
  -8  -4   9     4291.74     4557.11    128.43 o 
  -7  -4   9      469.67      466.95     68.15 o 
  -6  -4   9     2746.03     2751.40     69.75 o 
  -5  -4   9      580.78      582.70     35.97 o 
  -4  -4   9        3.01       -0.76      6.30 o 
  -3  -4   9      173.84      168.26      8.62 o 
  -2  -4   9     3824.63     3827.34     99.39 o 
  -1  -4   9     1070.88     1034.94     36.92 o 
   0  -4   9     6160.85     6312.51    130.27 o 
   1  -4   9     2316.57     2291.36     54.20 o 
   2  -4   9       87.72       84.27     12.66 o 
   3  -4   9        1.68       19.38     11.32 o 
   4  -4   9     7368.87     7381.66    155.44 o 
   5  -4   9     3118.21     3223.10     70.23 o 
   6  -4   9     3888.47     3877.05    207.30 o 
   7  -4   9     1578.09     1559.87     52.06 o 
   8  -4   9      217.50      202.92     18.03 o 
   9  -4   9     1178.95     1231.88    110.75 o 
  10  -4   9     2715.59     2828.93     93.44 o 
  11  -4   9     1041.04      955.41    118.32 o 
  12  -4   9     2562.33     2826.43    115.48 o 
  13  -4   9       13.55       17.04     32.18 o 
  14  -4   9       23.84       17.04     39.76 o 
 -12  -3   9      799.73      692.88     66.26 o 
 -11  -3   9     1671.17     1793.39    125.89 o 
 -10  -3   9      181.47      199.46     24.52 o 
  -9  -3   9       46.46       36.13     15.90 o 
  -8  -3   9      174.27      175.98     12.63 o 
  -7  -3   9     2428.04     2625.81     75.67 o 
  -6  -3   9      648.66      654.27     47.33 o 
  -5  -3   9     3122.29     3151.45     82.52 o 
  -4  -3   9      230.25      204.85     27.45 o 
  -3  -3   9      267.34      252.26     15.35 o 
  -2  -3   9      699.68      656.11     26.06 o 
  -1  -3   9     1817.25     1742.25     87.08 o 
   0  -3   9     1130.55     1122.67     34.12 o 
   1  -3   9     8582.06     8547.52    174.66 o 
   2  -3   9        1.31        0.00      9.45 o 
   3  -3   9      876.46      839.62     28.20 o 
   4  -3   9     3387.47     3369.38     77.09 o 
   5  -3   9     1261.36     1272.36     40.16 o 
   6  -3   9     1082.39     1075.31     39.76 o 
   7  -3   9    10168.71    10733.17    234.77 o 
   8  -3   9      239.42      211.46     16.79 o 
   9  -3   9       30.61       12.59     15.35 o 
  10  -3   9      878.77      940.68     41.29 o 
  11  -3   9      544.18      605.61     32.57 o 
  12  -3   9      841.71      788.68     47.41 o 
  13  -3   9     1598.40     1754.92     90.87 o 
  14  -3   9       12.31        9.47     37.86 o 
  15  -3   9        0.17        0.00     43.54 o 
 -12  -2   9      136.54      117.85     30.10 o 
 -11  -2   9      282.64      196.93     31.44 o 
 -10  -2   9     2933.49     2872.54    129.80 o 
  -9  -2   9       72.64       51.51     17.04 o 
  -8  -2   9      229.17      204.03     15.95 o 
  -7  -2   9      119.57      145.46     37.86 o 
  -6  -2   9        2.58        6.96     11.36 o 
  -5  -2   9      209.10      230.14     29.34 o 
  -4  -2   9     4307.67     4432.46    100.32 o 
  -3  -2   9      196.68      186.20     14.20 o 
  -2  -2   9       43.78       17.80     24.61 o 
  -1  -2   9     1500.36     1337.72     75.72 o 
   0  -2   9     1449.14     1486.28     56.79 o 
   1  -2   9      178.62      202.85     13.39 o 
   2  -2   9     6719.53     6855.30    181.74 o 
   3  -2   9      137.52      142.22     13.63 o 
   4  -2   9       66.86       45.46     27.45 o 
   5  -2   9     6832.65     7135.57    159.20 o 
   6  -2   9      787.86      683.99     68.15 o 
   7  -2   9      386.61      398.68     21.42 o 
   8  -2   9     4588.74     4703.35    125.69 o 
   9  -2   9        0.65       12.26     15.01 o 
  10  -2   9      189.94      168.71     19.95 o 
  11  -2   9      712.95      635.92     37.30 o 
  12  -2   9        7.39      -13.25     25.56 o 
  13  -2   9       81.72       58.04     29.10 o 
  14  -2   9     1175.60     1241.89     75.72 o 
  15  -2   9       74.89       64.37     47.33 o 
 -12  -1   9      618.11      601.81     72.89 o 
 -11  -1   9       83.13      143.55     32.91 o 
 -10  -1   9        1.97       -3.59     10.31 o 
  -9  -1   9     3652.27     3760.59    127.09 o 
  -8  -1   9       23.52       21.28     10.83 o 
  -7  -1   9     1289.35     1322.43     43.07 o 
  -6  -1   9        3.49       11.82     12.63 o 
  -5  -1   9      149.88      151.18     14.85 o 
  -4  -1   9       38.25       48.99     12.25 o 
  -3  -1   9     6836.52     6908.86    168.06 o 
  -2  -1   9     2619.66     2611.50     60.44 o 
  -1  -1   9     1677.73     1582.64     45.84 o 
   0  -1   9     1583.29     1502.01     41.27 o 
   1  -1   9      118.73      115.88     33.13 o 
   2  -1   9        1.08        8.52      9.37 o 
   3  -1   9     7987.87     8055.03    170.86 o 
   4  -1   9     4335.86     4290.22     98.82 o 
   5  -1   9     1558.67     1702.88     47.97 o 
   6  -1   9     3686.26     3756.57    141.04 o 
   7  -1   9     1417.91     1470.79     45.28 o 
   8  -1   9      402.80      427.14     23.98 o 
   9  -1   9     3722.55     3938.95     94.59 o 
  10  -1   9      361.74      354.23     28.40 o 
  11  -1   9     1501.17     1563.99     51.52 o 
  12  -1   9     1709.53     1660.04     99.39 o 
  13  -1   9      114.55      114.29     21.42 o 
  14  -1   9       32.67       44.25     24.35 o 
  15  -1   9     1291.20     1145.34     73.83 o 
  16  -1   9      235.40      235.61     43.12 o 
 -12   0   9      698.35      738.22     60.93 o 
 -11   0   9      364.13      346.40     60.58 o 
 -10   0   9        0.02      -10.98     14.20 o 
  -9   0   9       18.81       20.07     19.88 o 
  -8   0   9     4966.40     5260.23    167.39 o 
  -7   0   9     1050.07     1087.71     39.89 o 
  -6   0   9      745.42      787.61     32.17 o 
  -5   0   9      552.80      530.98     22.58 o 
  -4   0   9      117.12      103.71     14.06 o 
  -3   0   9      309.76      287.66     42.60 o 
  -2   0   9     3701.68     3569.17     90.87 o 
  -1   0   9      766.81      626.51     27.45 o 
   0   0   9     1889.66     1934.61     48.93 o 
   1   0   9      621.46      645.26     39.76 o 
   2   0   9      377.13      380.90     19.94 o 
   3   0   9      416.61      435.91     20.72 o 
   4   0   9     7470.12     7564.81    163.95 o 
   5   0   9     3715.98     3937.02     96.79 o 
   6   0   9     2969.50     2878.36     70.33 o 
   7   0   9       65.50       65.49     16.06 o 
   8   0   9      586.17      539.31     25.01 o 
   9   0   9       42.42       50.84     14.01 o 
  10   0   9     2750.80     2917.13    104.12 o 
  11   0   9      747.91      713.72     44.49 o 
  12   0   9     3732.12     3841.04    119.13 o 
  13   0   9      179.70      180.06     24.52 o 
  14   0   9       47.63        7.78     24.74 o 
  15   0   9      135.23       69.01     42.60 o 
  16   0   9      659.43      630.11     59.83 o 
 -12   1   9      400.04      356.41     70.96 o 
 -11   1   9     1656.84     1686.19     83.33 o 
 -10   1   9        0.12       17.67     23.11 o 
  -9   1   9       28.11       23.06     14.54 o 
  -8   1   9      231.22      263.86     22.58 o 
  -7   1   9     1702.61     1763.83     63.42 o 
  -6   1   9      274.83      243.20     34.08 o 
  -5   1   9      717.64      749.30     30.48 o 
  -4   1   9        6.53      -15.14     15.14 o 
  -3   1   9       58.05       82.77     46.38 o 
  -2   1   9      757.15      676.33     25.33 o 
  -1   1   9     3122.71     3151.21     84.35 o 
   0   1   9      909.84      887.50     74.78 o 
   1   1   9    14783.37    15067.78    292.78 o 
   2   1   9      363.65      315.03     23.66 o 
   3   1   9       11.42       23.29     35.97 o 
   4   1   9     3785.32     3917.36     87.61 o 
   5   1   9     1749.13     1634.74     40.16 o 
   6   1   9     2522.19     2645.48     59.29 o 
   7   1   9     6724.04     7171.79    186.47 o 
   8   1   9      105.96       88.20     15.90 o 
   9   1   9      443.15      395.12     36.92 o 
  10   1   9      645.46      647.72     26.77 o 
  11   1   9     1184.61     1136.59     42.75 o 
  12   1   9      912.57      868.80     39.56 o 
  13   1   9     3190.09     3201.64    120.46 o 
  14   1   9      226.37      211.84     33.13 o 
  15   1   9        7.55       10.25     35.02 o 
  16   1   9      566.96      544.58     91.82 o 
 -11   2   9      414.01      408.78     42.67 o 
 -10   2   9     2949.88     2968.20    135.58 o 
  -9   2   9      247.39      193.20     22.64 o 
  -8   2   9      327.49      318.54     81.40 o 
  -7   2   9     2480.15     2626.87     84.27 o 
  -6   2   9      502.49      507.75     28.42 o 
  -5   2   9      159.17      141.96     16.37 o 
  -4   2   9    12247.17    13207.17    268.29 o 
  -3   2   9      760.01      799.05     30.44 o 
  -2   2   9       67.22       54.51     26.50 o 
  -1   2   9      525.98      442.28     28.40 o 
   0   2   9      126.50      123.24     16.37 o 
   1   2   9      971.29     1062.88     37.30 o 
   2   2   9     9058.72     9030.82    416.49 o 
   3   2   9     1774.77     1859.26     91.82 o 
   4   2   9       12.62        4.60     17.04 o 
   5   2   9     2881.19     2980.57     66.25 o 
   6   2   9       77.53       78.68     12.66 o 
   7   2   9      110.14       99.35     14.73 o 
   8   2   9     4456.17     4515.00     96.99 o 
   9   2   9     1515.73     1546.49     44.83 o 
  10   2   9      105.01       94.86     19.10 o 
  11   2   9      437.20      467.61     35.97 o 
  12   2   9       97.71      115.48     23.46 o 
  13   2   9      124.07       92.91     25.43 o 
  14   2   9     2476.19     2452.91     94.59 o 
  15   2   9      167.25      134.84     50.17 o 
  16   2   9      481.52      400.42     53.10 o 
 -11   3   9       18.76       -3.08     66.26 o 
 -10   3   9       64.61       73.56     22.72 o 
  -9   3   9     4099.73     4162.29    138.27 o 
  -8   3   9      720.52      719.34     36.07 o 
  -7   3   9      743.54      785.37     41.65 o 
  -6   3   9     2035.06     2065.02     58.08 o 
  -5   3   9      109.49      114.31     15.01 o 
  -4   3   9      927.42      921.36     56.79 o 
  -3   3   9    10305.01    11002.53    238.25 o 
  -2   3   9     2573.06     2691.32     64.83 o 
  -1   3   9     1506.60     1477.86    103.17 o 
   0   3   9     2102.15     2180.21     62.23 o 
   1   3   9      299.28      357.98     35.97 o 
   2   3   9     1307.30     1433.92     64.37 o 
   3   3   9     7182.51     7337.43    144.82 o 
   4   3   9     2273.15     2357.17     58.49 o 
   5   3   9     1719.71     1686.80     39.51 o 
   6   3   9     1013.09     1030.03     43.54 o 
   7   3   9      571.78      562.60     24.61 o 
   8   3   9      669.40      529.15     50.17 o 
   9   3   9     6093.32     6204.03    145.20 o 
  10   3   9     2448.69     2491.20     71.38 o 
  11   3   9      481.39      500.39     28.02 o 
  12   3   9       25.27       17.98     17.40 o 
  13   3   9        0.32      -14.69     22.72 o 
  14   3   9      160.22      181.72     36.92 o 
  15   3   9     1550.40     1456.87     90.87 o 
  16   3   9      830.79      760.07     80.51 o 
 -11   4   9      225.26      174.82     50.19 o 
 -10   4   9       71.37       -6.01     28.66 o 
  -9   4   9       10.63        8.55     21.77 o 
  -8   4   9     2413.86     2468.26    103.29 o 
  -7   4   9      658.71      617.58     30.10 o 
  -6   4   9     1270.34     1421.66     48.67 o 
  -5   4   9      497.96      459.84     23.66 o 
  -4   4   9       46.72       68.13     15.35 o 
  -3   4   9       23.12       17.44     12.25 o 
  -2   4   9     7513.13     7860.98    186.30 o 
  -1   4   9     2475.67     2329.63     67.89 o 
   0   4   9     8211.94     8303.44    236.64 o 
   1   4   9      198.80      169.72     18.90 o 
   2   4   9      640.45      651.50     73.83 o 
   3   4   9      244.38      223.98     16.69 o 
   4   4   9     3802.53     3807.24    109.22 o 
   5   4   9      921.59      888.06     62.47 o 
   6   4   9     2673.12     2669.34     63.42 o 
   7   4   9      600.49      547.43     44.49 o 
   8   4   9     3064.99     3121.84     76.67 o 
   9   4   9     3573.42     3606.63     93.45 o 
  10   4   9     3378.53     3333.56     85.17 o 
  11   4   9      861.62      816.76     34.56 o 
  12   4   9     1694.56     1727.55     58.49 o 
  13   4   9       43.74       35.05     22.06 o 
  14   4   9      157.70      120.27     35.02 o 
  15   4   9       12.87       31.91     27.22 o 
  16   4   9      626.94      516.85     54.90 o 
 -10   5   9       30.73      -14.23     27.45 o 
  -9   5   9       43.14       34.35     24.82 o 
  -8   5   9      623.67      614.15     33.59 o 
  -7   5   9     1475.17     1450.49     55.48 o 
  -6   5   9     1636.51     1731.60     71.94 o 
  -5   5   9     3888.09     4077.28    113.99 o 
  -4   5   9      154.95      146.91     27.45 o 
  -3   5   9       91.90       90.28     15.90 o 
  -2   5   9     3143.94     3184.27     82.32 o 
  -1   5   9     2335.47     2387.47     78.43 o 
   0   5   9     2004.08     2069.16     72.89 o 
   1   5   9    10044.49    10502.00    276.99 o 
   2   5   9        6.41       21.01     17.04 o 
   3   5   9       29.11       25.21     12.66 o 
   4   5   9     2094.39     2090.83     56.32 o 
   5   5   9       97.02       68.61     25.56 o 
   6   5   9     2608.18     2724.20     82.48 o 
   7   5   9     2712.18     2812.74     70.21 o 
   8   5   9        3.90        8.52     16.09 o 
   9   5   9      549.51      529.30     24.74 o 
  10   5   9       85.02      111.27     19.38 o 
  11   5   9      771.77      799.08     36.07 o 
  12   5   9      117.82      124.26     22.72 o 
  13   5   9      785.41      784.15     53.22 o 
  14   5   9      504.79      468.53     41.39 o 
  15   5   9        8.04      -31.99     52.06 o 
  16   5   9      213.83      169.53     50.26 o 
 -10   6   9      693.89      684.22     60.59 o 
  -9   6   9       27.45       -8.45     29.50 o 
  -8   6   9      340.98      308.01     39.54 o 
  -7   6   9      433.89      411.67     31.40 o 
  -6   6   9      133.05      104.85     31.24 o 
  -5   6   9      282.03      265.69     42.60 o 
  -4   6   9     1104.88     1223.10     41.84 o 
  -3   6   9        4.66       -1.05     11.83 o 
  -2   6   9      607.42      610.68     28.76 o 
  -1   6   9     2312.38     2347.17     78.26 o 
   0   6   9     1054.43     1109.72     44.42 o 
   1   6   9      471.29      419.67     25.80 o 
   2   6   9     4803.33     4931.23    129.68 o 
   3   6   9      705.08      700.24     43.54 o 
   4   6   9      498.17      507.90     49.22 o 
   5   6   9     1982.73     2016.85     68.65 o 
   6   6   9      376.29      385.81     28.64 o 
   7   6   9       45.11        6.23     27.45 o 
   8   6   9     3257.91     3203.43    110.75 o 
   9   6   9      403.22      377.88     28.35 o 
  10   6   9      678.52      633.33     65.31 o 
  11   6   9      640.42      573.26     37.25 o 
  12   6   9       25.66       68.15     30.29 o 
  13   6   9      116.95      100.34     37.86 o 
  14   6   9     2815.72     3080.10    153.34 o 
  15   6   9        1.30       62.47     37.86 o 
  16   6   9      215.85      293.43    104.12 o 
  -9   7   9     1849.95     1768.45    128.84 o 
  -8   7   9      335.93      475.21     55.04 o 
  -7   7   9      401.89      433.32     54.84 o 
  -6   7   9     1972.76     1903.31    116.43 o 
  -5   7   9      133.83      121.18     21.29 o 
  -4   7   9        4.76        5.36     15.40 o 
  -3   7   9     2090.76     2202.86     65.43 o 
  -2   7   9      728.13      723.58     70.99 o 
  -1   7   9     1802.93     1825.89     63.01 o 
   0   7   9     1164.71     1216.40     44.08 o 
   1   7   9      149.70      118.59     17.98 o 
   2   7   9       23.62       49.38     21.77 o 
   3   7   9     2408.60     2430.86     66.89 o 
   4   7   9      400.63      404.29     18.74 o 
   5   7   9     4732.04     4885.71    126.84 o 
   6   7   9     1839.93     1771.64     70.39 o 
   7   7   9       16.75       36.98     19.95 o 
   8   7   9      333.57      282.69     25.56 o 
   9   7   9     2243.95     2269.74     71.85 o 
  10   7   9      749.58      744.59     35.72 o 
  11   7   9     1827.21     1825.12    140.09 o 
  12   7   9      290.11      270.72     37.86 o 
  13   7   9       49.93        5.68     28.40 o 
  14   7   9      319.85      318.04     51.11 o 
  15   7   9     1541.59     1346.01    107.91 o 
  16   7   9      132.61      130.63     96.55 o 
  -8   8   9     1056.39      884.89     75.45 o 
  -7   8   9     1034.63      983.04     83.59 o 
  -6   8   9     1667.03     1714.82     90.95 o 
  -5   8   9      166.16      191.77     21.71 o 
  -4   8   9        0.04        7.98     21.77 o 
  -3   8   9       54.99       54.90     14.61 o 
  -2   8   9      894.19     1007.14     54.90 o 
  -1   8   9      757.43      770.44     38.81 o 
   0   8   9     2833.91     3096.49    105.41 o 
   1   8   9      288.64      265.32     32.18 o 
   2   8   9      116.34       97.65     14.54 o 
   3   8   9      524.08      429.37     23.98 o 
   4   8   9     3629.90     3925.85    107.07 o 
   5   8   9     1429.84     1354.40     86.14 o 
   6   8   9     7349.74     7475.11    254.62 o 
   7   8   9      184.29      157.62     32.18 o 
   8   8   9        0.51      -24.31     25.33 o 
   9   8   9      444.81      418.92     37.86 o 
  10   8   9     1115.20     1062.50     49.88 o 
  11   8   9     1860.27     1957.48     85.19 o 
  12   8   9     3927.68     4102.39    204.46 o 
  13   8   9        2.02      -39.76     39.76 o 
  14   8   9      250.66      193.10     39.76 o 
  15   8   9      340.23      285.86    100.34 o 
  16   8   9      210.23      115.48     88.98 o 
  -7   9   9      851.66      858.73    105.07 o 
  -6   9   9      619.96      590.27     60.90 o 
  -5   9   9     3157.43     3210.42    138.64 o 
  -4   9   9       42.59       45.87     16.05 o 
  -3   9   9      126.81      113.47     20.31 o 
  -2   9   9     1201.26     1175.69     56.03 o 
  -1   9   9     1392.95     1436.88     64.37 o 
   0   9   9     1661.95     1718.32     68.64 o 
   1   9   9     3213.98     3244.81     87.86 o 
   2   9   9       37.45       42.23     16.79 o 
   3   9   9       91.07       77.50     16.69 o 
   4   9   9        3.80       12.74     14.54 o 
   5   9   9      189.68      182.73     22.76 o 
   6   9   9     1199.10     1196.82     45.43 o 
   7   9   9     4114.04     4322.51    155.32 o 
   8   9   9       13.67        0.27     18.17 o 
   9   9   9       34.60        2.08     18.25 o 
  10   9   9     1078.60     1054.47     58.69 o 
  11   9   9      954.73      874.62     70.05 o 
  12   9   9     1145.73     1060.15     77.62 o 
  13   9   9     4470.05     4462.08    221.49 o 
  14   9   9      307.39      191.21     51.11 o 
  15   9   9        0.64       17.04     77.62 o 
  -7  10   9      502.40      501.50     74.93 o 
  -6  10   9      328.45      366.69     54.10 o 
  -5  10   9       39.21        9.91     35.93 o 
  -4  10   9     2467.22     2643.98    125.25 o 
  -3  10   9       51.68       35.87     30.29 o 
  -2  10   9     1116.80     1056.05     50.38 o 
  -1  10   9     1468.09     1436.88     75.72 o 
   0  10   9      203.55      187.42     32.18 o 
   1  10   9      317.79      315.43     26.77 o 
   2  10   9     3060.06     3253.47    128.73 o 
   3  10   9      421.70      391.78     37.86 o 
   4  10   9       10.28        6.50     15.01 o 
   5  10   9      761.55      698.63     98.44 o 
   6  10   9      125.51      114.95     18.03 o 
   7  10   9      104.84       79.15     35.02 o 
   8  10   9     3349.94     3586.89    151.26 o 
   9  10   9      527.26      533.86     43.54 o 
  10  10   9     1170.95     1222.95     75.72 o 
  11  10   9      374.62      318.04     45.43 o 
  12  10   9      149.78      162.81     43.54 o 
  13  10   9      237.13      204.46     43.54 o 
  14  10   9     3632.01     3248.59    187.42 o 
  15  10   9      770.43      893.55    140.09 o 
  -5  11   9      112.82       72.42     43.57 o 
  -4  11   9        0.82       56.50     40.46 o 
  -3  11   9     1459.68     1557.16    220.55 o 
  -2  11   9       26.77       47.73     22.99 o 
  -1  11   9      776.87      861.37     54.90 o 
   0  11   9       42.81       56.79     22.72 o 
   1  11   9      277.52      232.56     52.06 o 
   2  11   9       21.02       58.88     19.88 o 
   3  11   9      633.37      672.96     38.81 o 
   4  11   9      185.17      202.78     36.92 o 
   5  11   9     2908.28     2854.79    126.84 o 
   6  11   9      155.30      156.89     20.92 o 
   7  11   9      216.55      240.44     26.08 o 
   8  11   9       39.07      -12.85     29.34 o 
   9  11   9     2327.37     2502.70    115.48 o 
  10  11   9      335.14      289.65     49.22 o 
  11  11   9     1125.91      982.53     75.72 o 
  12  11   9        1.00       71.94     45.43 o 
  13  11   9       57.90      126.84     70.05 o 
  14  11   9       47.47       51.11     85.19 o 
  -4  12   9       97.24       30.29     40.13 o 
  -3  12   9       28.33       79.34     37.57 o 
  -2  12   9     1334.07     1512.90    187.42 o 
  -1  12   9      536.62      516.97    103.18 o 
   0  12   9     1884.92     1779.53     98.44 o 
   1  12   9       82.08       55.60     23.17 o 
   2  12   9      220.51      165.06     71.94 o 
   3  12   9        2.20       -6.17     40.70 o 
   4  12   9     1993.70     2098.65    140.09 o 
   5  12   9      983.07      939.44     50.90 o 
   6  12   9     3441.21     3457.36    149.56 o 
   7  12   9      212.93      209.06     43.54 o 
   8  12   9       40.35       37.78     27.23 o 
   9  12   9      792.64      730.74     90.87 o 
  10  12   9      911.07      872.73    102.23 o 
  11  12   9      114.02       37.86     64.37 o 
  12  12   9      644.48      802.68    128.73 o 
  13  12   9        1.62        3.79    104.12 o 
  -3  13   9      140.34       52.49     48.52 o 
  -2  13   9      309.47      290.83     54.97 o 
  -1  13   9      365.31      321.04     40.41 o 
   0  13   9       59.67       52.25     32.20 o 
   1  13   9     2345.40     2329.86    105.50 o 
   2  13   9      153.43      129.79     37.86 o 
   3  13   9      111.05      106.50     31.81 o 
   4  13   9       93.79       61.92     43.54 o 
   5  13   9      152.94      153.92     26.26 o 
   6  13   9      220.78      212.51     36.04 o 
   7  13   9     1269.63     1411.26     92.34 o 
   8  13   9      349.25      287.14     43.93 o 
   9  13   9       57.19       20.91     28.02 o 
  10  13   9      173.40      132.52     75.72 o 
  11  13   9      310.82      236.64     98.44 o 
  -1  14   9      215.34      244.17     50.19 o 
   0  14   9      171.23      203.78     39.10 o 
   1  14   9       34.55        8.11     30.29 o 
   2  14   9     2500.23     2568.66    139.04 o 
   3  14   9      150.91       65.64     81.40 o 
   4  14   9       98.73      101.08     25.22 o 
   5  14   9      363.12      348.32     48.52 o 
   6  14   9      216.64      174.17     36.65 o 
   7  14   9       36.87       69.65     42.60 o 
   8  14   9     1949.18     1930.85    122.04 o 
   9  14   9      502.44      440.10     54.30 o 
  10  14   9      513.97      392.53     55.04 o 
  11  14   9      348.24      516.74     64.05 o 
   2  15   9      162.37      153.34     47.33 o 
   3  15   9     2151.03     2266.06    200.67 o 
   4  15   9      805.25      724.19    108.85 o 
   5  15   9      645.93      747.78    119.27 o 
   6  15   9      410.67      492.21    109.80 o 
   7  15   9      130.79       58.69     64.37 o 
   8  15   9       83.16      -58.69     62.47 o
[truncated: 159,652 more chars]
